# Supplementary material for: The System of Self-Consistent Models: QSAR Analysis of Drug-Induced Liver Toxicity
Source: Toxics. 2023 Apr 29;11(5):419. doi: 10.3390/toxics11050419 (PMC10222497; doi:10.3390/toxics11050419)
Supplement: Supplementary file 1 [file toxics-11-00419-s001.zip]

Archive with 1 entries (1 files):
- toxics-2315684-supplementary.xlsx
