# Supplementary material for: The System of Self-Consistent Models: QSAR Analysis of Drug-Induced Liver Toxicity
Source: Toxics. 2023 Apr 29;11(5):419. doi: 10.3390/toxics11050419 (PMC10222497; doi:10.3390/toxics11050419)
Supplement: Supplementary file 1 [file toxics-11-00419-s001.zip › toxics-2315684-supplementary.xlsx]

## Sheet: Table S1
			Split 1	Split 2	Split 3	Split 4	Split 5
		Model1	-	0.8853(111)	0.8199(104)	0.7811(105)	0.8080(113)
		Model2	0.7955(111)	-	0.7981(118)	0.7202(129)	0.7532(124)
		Model3	0.7183(104)	0.7420(118)	-	0.7396(111)	0.6721(110)
		Model4	0.6977(105)	0.7573(129)	0.7828(111)	-	0.7668(120)
		Model5	0.8590(113)	0.6956(124)	0.7386(110)	0.7364(120)	-

## Sheet: Figure 1S
		Figure 1S
		The general scheme of the checking up model-1 for the validation set-3. Compounds, which distributed into the training set-1 are not involved in the process of the checking up.

## Sheet: Table S2
Set	ID	SMILES	DCW	Expr	Calc	Expr-Calc	Class	DefectSMILES	Applicability
-	1	C(C)(Cl)(Cl)Cl	12.3781	1	0.9481	0.0519	TP	0.0211	YES
#	2	C(CCl)(Cl)Cl	7.96644	1	0.805	0.195	TP	0.0165	YES
*	3	N(N)(C)C	0.94959	1	0.5775	0.4225	TP	0.0039	YES
*	4	C(=C\CCl)/Cl	3.15093	1	0.6489	0.3511	TP	0.0143	YES
*	5	S=C=Nc1c2c(ccc1)cccc2	13.7491	1	0.9926	0.0074	TP	0.0191	YES
+	6	c1(c(cc(cc1[N+](=O)[O-])[N+](=O)[O-])[N+](=O)[O-])C	13.6378	1	0.989	0.011	TP	0.0206	YES
#	7	c1(c(cc(cc1)[N+](=O)[O-])[N+](=O)[O-])O	10.722	1	0.8944	0.1056	TP	0.0159	YES
+	8	O(CCO)CC	-3.06827	1	0.4472	0.5528	FN	0.0041	YES
+	9	Oc1cc2c(cc1)cccc2	4.43777	1	0.6906	0.3094	TP	0.0062	YES
+	10	O=N(=O)C(C)C	7.73152	1	0.7974	0.2026	TP	0.0096	YES
#	11	OC[C@H]1C[C@@H](n2c3nc(nc(NC4CC4)c3nc2)N)C=C1	1.18668	1	0.5852	0.4148	TP	0.0466	YES
+	12	Clc1ccc(C[C@@H](NC(=O)[C@H](NC(=O)C)Cc2cc3c(cc2)cccc3)C(=O)N[C@@H](C(=O)N[C@H](C(=O)N([C@H](C(=O)N[C@@H](C(=O)N[C@H](C(=O)N[C@H](C(=O)N2[C@@H](CCC2)C(=O)N[C@H](C)C(=O)N)CCCCNC(C)C)CC(C)C)CC(=O)N)Cc2ccc(O)cc2)C)CO)Cc2cccnc2)cc1	-2.05281	1	0.4801	0.5199	FN	0.0885	YES
+	13	S(=O)(=O)(O)CCCNC(=O)C	-2.58003	0	0.463	-0.463	TN	0.0097	YES
#	14	O([C@H]1[C@H](O)[C@@H](O)[C@H](O[C@@H]1CO)O[C@H]1[C@H](O)[C@@H](O)[C@@H](O[C@@H]1CO)O)[C@H]1O[C@@H]([C@@H](N[C@@H]2[C@H](O)[C@@H](O)[C@H](O)C(=C2)CO)[C@H](O)[C@H]1O)C	4.04538	1	0.6779	0.3221	TP	0.0238	YES
*	15	O(C[C@@H](O)CNC(C)C)c1c(cc(NC(=O)CCC)cc1)C(=O)C	-1.8793	1	0.4857	0.5143	FN	0.0155	YES
+	16	Clc1ccc(C(=O)n2c(c(c3c2ccc(OC)c3)CC(=O)OCC(=O)O)C)cc1	7.28219	1	0.7828	0.2172	TP	0.0354	YES
#	17	Oc1ccc(NC(=O)C)cc1	-1.88946	1	0.4854	0.5146	FN	0.0064	YES
-	18	S(=O)(=O)(N)c1sc(NC(=O)C)nn1	-5.13236	0	0.3802	-0.3802	TN	0.0244	YES
-	19	ONC(=O)C	-3.30387	0	0.4395	-0.4395	TN	0.0024	YES
+	20	OC(C)(C)C#N	1.74479	1	0.6033	0.3967	TP	0.0074	YES
*	21	S1c2c(N(CCCN3CCN(CC3)CCO)c3c1cccc3)cc(cc2)C(=O)C	-1.24117	1	0.5064	0.4936	TP	0.0429	YES
+	22	O(CC[N+](C)(C)C)C(=O)C	-4.15889	0	0.4118	-0.4118	TN	0.0075	YES
*	23	SC[C@H](NC(=O)C)C(=O)O	3.64037	1	0.6647	0.3353	TP	0.0077	YES
+	24	O(c1c(c(c(c(c1)C)/C=C/C(=C/C=C/C(=C\C(=O)O)/C)/C)C)C)C	3.53622	1	0.6614	0.3386	TP	0.0533	YES
-	25	O([C@H]1C[C@@](O)([C@@H](c2c1c(O)c1c(c2)C(=O)c2c(C1=O)c(O)ccc2)C(=O)OC)CC)[C@@H]1O[C@H]([C@@H](O[C@@H]2O[C@H]([C@@H](O[C@@H]3O[C@H](C(=O)CC3)C)[C@@H](O)C2)C)[C@@H](N(C)C)C1)C	-0.81283	1	0.5203	0.4797	TP	0.0523	YES
+	26	O(Cn1c2[nH]c(nc(=O)c2nc1)N)CCO	-3.94089	1	0.4189	0.5811	FN	0.0273	YES
+	27	O(c1c([C@]23C[C@@H]4C[C@H](C2)C[C@H](C3)C4)cc(cc1)c1cc2c(cc1)cc(cc2)C(=O)O)C	1.49425	0	0.5951	-0.5951	FP	1.0387	No
-	28	P(=O)(OCOC(=O)C(C)(C)C)(OCOC(=O)C(C)(C)C)COCCn1c2ncnc(N)c2nc1	3.54131	1	0.6615	0.3385	TP	0.0509	YES
*	29	O1[C@@H](n2c3ncnc(N)c3nc2)[C@H](O)[C@H](O)[C@H]1CO	2.67598	0	0.6335	-0.6335	FP	0.0284	YES
-	30	O(c1c(/C=C/2\CCCN=C2c2cccnc2)ccc(OC)c1)C	-1.69365	1	0.4917	0.5083	FN	0.0448	YES
+	31	S(C[C@H](C(=O)N1[C@@H](CCC1)C(=O)N[C@@H](Cc1ccccc1)C(=O)O)C)C(=O)C	7.61341	1	0.7936	0.2064	TP	0.0242	YES
+	32	S(c1cc2[nH]c(nc2cc1)NC(=O)OC)CCC	11.06	1	0.9054	0.0946	TP	0.0165	YES
*	33	O[C@@H](CNC(C)(C)C)c1cc(c(O)cc1)CO	-6.79602	0	0.3263	-0.3263	TN	0.0135	YES
#	34	Cl[C@H]1[C@H]2[C@H]3[C@@]([C@](O)([C@@H](C3)C)C(=O)CO)(C[C@H](O)[C@@H]2[C@@]2(C(=CC(=O)C=C2)C1)C)C	-7.08266	0	0.317	-0.317	TN	0.0295	YES
+	35	Cl[C@@]12[C@H]3[C@@H]([C@@](Cl)(C1(Cl)Cl)C(=C2Cl)Cl)[C@H]1C[C@@H]3C=C1	11.4109	1	0.9167	0.0833	TP	0.0564	YES
+	36	P(=O)(O)(O)C(P(=O)(O)O)(O)CCCN	-5.50665	1	0.3681	0.6319	FN	0.0181	YES
+	37	O(C[C@]1(N(c2ccccc2)C(=O)CC)CCN(CC1)CCn1nnn(c1=O)CC)C	-0.50827	0	0.5302	-0.5302	FP	0.0488	YES
*	38	O1[C@@H](CCC1)C(=O)NCCCN(c1nc2c(c(n1)N)cc(OC)c(OC)c2)C	-3.65569	1	0.4281	0.5719	FN	0.0339	YES
#	39	OC(=O)/C=C(/C=C/C=C(\C=C\C1=C(CCCC1(C)C)C)/C)\C	6.50638	1	0.7577	0.2423	TP	0.0574	YES
-	40	O=c1ncnc2[nH][nH]cc12	7.84924	1	0.8012	0.1988	TP	1.0171	No
#	41	Fc1ccc([C@H](N2CCN(CC2)c2nc(nc(n2)NCC=C)NCC=C)c2ccc(F)cc2)cc1	8.76297	1	0.8309	0.1691	TP	0.0514	YES
+	42	S(=O)(=O)(N1CCCC1)Cc1cc2c(CCN(C)C)c[nH]c2cc1	-6.7286	0	0.3285	-0.3285	TN	0.0229	YES
-	43	O=C1N(CCc2n(c3c(c12)cccc3)C)Cc1nc[nH]c1C	-7.9448	0	0.289	-0.289	TN	0.0383	YES
-	44	Clc1cn2c(CC(=O)N(CCC)CCC)c(nc2cc1)c1ccc(Cl)cc1	-0.31287	1	0.5365	0.4635	TP	0.0307	YES
-	45	Clc1cc2c(n3c(nnc3C)CN=C2c2ccccc2)cc1	-0.06252	1	0.5446	0.4554	TP	0.0382	YES
-	46	O[C@H]1[C@@H]([C@@H](CCCCCCC(=O)O)C(=O)C1)/C=C/[C@@H](O)CCCCC	-2.36558	1	0.47	0.53	FN	0.0191	YES
#	47	N(c1nc(N(C)C)nc(N(C)C)n1)(C)C	-4.85573	1	0.3892	0.6108	FN	0.0251	YES
+	48	Oc1cc([C@]2([C@H](CN(CC2)C[C@H](Cc2ccccc2)C(=O)NCC(=O)O)C)C)ccc1	-3.71267	1	0.4263	0.5737	FN	0.0228	YES
+	49	N[C@@]12C[C@H]3C[C@@H](C1)C[C@@H](C2)C3	-1.58099	1	0.4954	0.5046	FN	0.0134	YES
#	50	Clc1c(C[N+](CCNC(=O)C(=O)NCC[N+](Cc2c(Cl)cccc2)(CC)CC)(CC)CC)cccc1	-10.8684	0	0.1942	-0.1942	TN	0.0391	YES
#	51	O([C@@]([C@H](Oc1nc(cc(n1)C)C)C(=O)O)(c1ccccc1)c1ccccc1)C	3.4335	1	0.658	0.342	TP	0.0289	YES
*	52	F[C@@]12[C@H]([C@H]3[C@@]([C@@]4(OC5(O[C@@H]4C3)CCCC5)C(=O)COC(=O)C)(C[C@@H]1O)C)CCC1=CC(=O)C=C[C@]21C	-27.1023	0	-0.3323	0.3323	TN	0.0684	YES
*	53	S1[C@H]2N([C@H](C1(C)C)C(=O)O)C(=O)[C@H]2/N=C/N1CCCCCC1	6.70532	1	0.7641	0.2359	TP	1.0299	No
*	54	S(P(=O)(O)O)CCNCCCN	-8.58745	0	0.2682	-0.2682	TN	0.0149	YES
-	55	O([C@H]1[C@H](NC(=O)[C@@H](O)CCN)C[C@H](N)[C@@H](O[C@H]2O[C@@H]([C@@H](O)[C@H](O)[C@H]2O)CN)[C@@H]1O)[C@H]1O[C@@H]([C@@H](O)[C@H](N)[C@H]1O)CO	-2.13126	1	0.4776	0.5224	FN	0.0227	YES
-	56	OC(=O)CCCCCCN[C@H]1c2c(CCc3c1cccc3)cccc2	5.26164	1	0.7173	0.2827	TP	0.0272	YES
*	57	OC(=O)CCCCCN	1.91939	1	0.6089	0.3911	TP	0.0049	YES
+	58	O=C1NC(=O)CC[C@@]1(CC)c1ccc(N)cc1	-6.16097	1	0.3469	0.6531	FN	0.0134	YES
-	59	O=C(NCC(=O)O)c1ccc(N)cc1	-2.41232	0	0.4684	-0.4684	TN	0.0103	YES
*	60	O=C(CCC(=O)O)CN	4.77872	1	0.7017	0.2983	TP	0.0072	YES
*	61	Oc1c(ccc(N)c1)C(=O)O	2.62997	1	0.632	0.368	TP	0.0082	YES
+	62	Ic1c(OCCN(CC)CC)c(I)cc(C(=O)c2c(oc3c2cccc3)CCCC)c1	2.04289	1	0.6129	0.3871	TP	1.0703	No
+	63	S=C(N/N=C/c1ccc(NC(=O)C)cc1)N	10.9123	1	0.9006	0.0994	TP	0.0349	YES
+	64	N(CC/C=C\1/c2c(CCc3c1cccc3)cccc2)(C)C	6.85221	1	0.7689	0.2311	TP	0.058	YES
-	65	o1c2c(cc(C(C)C)cc2)c(=O)c2c1nc(N)c(c2)C(=O)O	-6.48698	0	0.3363	-0.3363	TN	0.032	YES
+	66	O[C@@H](C)C(=O)O	2.53803	0	0.629	-0.629	FP	0.0036	YES
*	67	Clc1cc2nccc(Nc3cc(CN(CC)CC)c(O)cc3)c2cc1	2.78733	1	0.6371	0.3629	TP	0.0312	YES
+	68	O=c1n(CCN(C)C)c(=O)c2c3c1cc(N)cc3ccc2	2.84603	1	0.639	0.361	TP	0.0339	YES
*	69	Clc1cc2C(=Nc3c(Oc2cc1)cccc3)N1CCNCC1	-1.08	1	0.5116	0.4884	TP	0.0347	YES
#	70	S1[C@H]2N([C@H](C1(C)C)C(=O)O)C(=O)[C@H]2NC(=O)[C@H](N)c1ccc(O)cc1	0.49938	1	0.5629	0.4371	TP	0.0206	YES
+	71	N[C@@H](Cc1ccccc1)C	-2.02872	0	0.4809	-0.4809	TN	0.0062	YES
+	72	O1[C@@]2(O)C[C@H](O)[C@H]([C@@H]1C[C@@H](O[C@@H]1O[C@@H]([C@@H](O)[C@H](N)[C@@H]1O)C)/C=C/C=C/C=C/C=C/C=C/C=C/C=C/[C@@H]([C@@H](O)[C@H]([C@@H](OC(=O)C[C@H](O)C[C@H](O)CC[C@@H](O)[C@H](O)C[C@H](O)C2)C)C)C)C(=O)O	1.17629	1	0.5848	0.4152	TP	0.0678	YES
*	73	S1[C@H]2N([C@H](C1(C)C)C(=O)O)C(=O)[C@H]2NC(=O)[C@H](N)c1ccccc1	1.95596	1	0.6101	0.3899	TP	0.0196	YES
+	74	S(=O)(=O)(N(C[C@@H](O)[C@@H](NC(=O)O[C@H]1CCOC1)Cc1ccccc1)CC(C)C)c1ccc(N)cc1	-2.10212	0	0.4785	-0.4785	TN	0.0297	YES
*	75	S(=O)(=O)(Nc1cc(OC)c(Nc2c3c(nc4c2cccc4)cccc3)cc1)C	10.6817	1	0.8931	0.1069	TP	0.046	YES
*	76	Clc1c2CN3C(=NC(=O)C3)Nc2ccc1Cl	-1.65554	0	0.493	-0.493	TN	0.0321	YES
-	77	n1(ncnc1)Cc1cc(C(C)(C)C#N)cc(C(C)(C)C#N)c1	8.61415	1	0.826	0.174	TP	0.0332	YES
*	78	O[C@H]1[C@H](CN2[C@@H]1C(=O)N[C@H](O)[C@H](O)C[C@H](NC(=O)c1ccc(cc1)c1ccc(cc1)c1ccc(OCCCCC)cc1)C(=O)N[C@H](C(=O)N1[C@@H](C[C@@H](O)C1)C(=O)N[C@H](C(=O)N[C@H](C2=O)[C@H](O)C)[C@H](O)[C@@H](O)c1ccc(O)cc1)[C@H](O)C)C	5.47126	1	0.7241	0.2759	TP	0.051	YES
*	79	O=C1N(CCC1)C(=O)c1ccc(OC)cc1	-0.68133	0	0.5246	-0.5246	FP	0.0143	YES
*	80	O=C1[C@@H](C(=O)c2c1cccc2)c1ccc(OC)cc1	-1.15091	0	0.5093	-0.5093	FP	0.0141	YES
-	81	O([C@H]1C[C@@H]2[N+]([C@@H](CC2)C1)(C)C)C(=O)C(CCC)CCC	-9.67686	0	0.2328	-0.2328	TN	0.0154	YES
+	82	Oc1c2c3c4[C@H](N(CCc4ccc3)C)Cc2ccc1O	-1.45767	0	0.4994	-0.4994	TN	0.036	YES
+	83	Clc1c(NC2=NCCN2)c(Cl)cc(N)c1	-2.69284	0	0.4593	-0.4593	TN	1.0248	No
*	84	Fc1ccc([C@H]2N(CCO[C@H]2O[C@@H](c2cc(cc(c2)C(F)(F)F)C(F)(F)F)C)Cc2[nH][nH]c(=O)n2)cc1	16.9144	1	1.0952	-0.0952	TP	0.0618	YES
*	85	N([C@H]1Cc2c(C1)cccc2)(CCCN(CC)CC)c1ccccc1	1.55479	1	0.5971	0.4029	TP	0.0244	YES
+	86	O[C@@H](CNCCCCc1ccc(O)cc1)c1cc(O)c(O)cc1	-8.54242	0	0.2696	-0.2696	TN	0.0151	YES
-	87	S(=O)(=O)(N[C@H](C(=O)N1[C@H](C[C@@H](CC1)C)C(=O)O)CCCN=C(N)N)c1c2NC[C@H](Cc2ccc1)C	-0.62668	1	0.5264	0.4736	TP	0.0345	YES
+	88	Clc1c(N2CCN(CC2)CCCCOc2cc3NC(=O)CCc3cc2)cccc1Cl	4.35171	0	0.6878	-0.6878	FP	1.0433	No
#	89	O(c1c(cccc1)C(=O)O)C(=O)C	5.59828	1	0.7282	0.2718	TP	0.0094	YES
-	90	O[C@H]([C@@H](NC(=O)[C@@H](NC(=O)OC)C(C)(C)C)Cc1ccccc1)CN(NC(=O)[C@@H](NC(=O)OC)C(C)(C)C)Cc1ccc(cc1)c1ncccc1	0.05281	1	0.5484	0.4516	TP	0.0396	YES
+	91	O(C[C@@H](O)CNC(C)C)c1ccc(cc1)CC(=O)N	-2.94196	0	0.4513	-0.4513	TN	0.0116	YES
*	92	O([C@H](CCNC)c1ccccc1)c1c(cccc1)C	2.98194	1	0.6434	0.3566	TP	0.0105	YES
*	93	Fc1ccc(c2n(c(C(C)C)c(c2c2ccccc2)C(=O)Nc2ccccc2)CC[C@@H](O)C[C@@H](O)CC(=O)O)cc1	8.92719	1	0.8362	0.1638	TP	0.0368	YES
*	94	Clc1ccc([C@H]2CC[C@@H](CC2)C2=C(O)c3c(C(=O)C2=O)cccc3)cc1	5.91173	1	0.7384	0.2616	TP	0.0297	YES
#	95	O(c1cc2[C@H]([N+](CCc2cc1OC)(CCC(=O)OCCCCCOC(=O)CC[N+]1([C@@H](c2c(CC1)cc(OC)c(OC)c2)Cc1cc(OC)c(OC)cc1)C)C)Cc1cc(OC)c(OC)cc1)C	-21.7282	0	-0.158	0.158	TN	0.063	YES
*	96	Clc1nc(NC(C)C)nc(NCC)n1	1.03081	1	0.5801	0.4199	TP	0.0208	YES
*	97	O([C@H]1C[C@@H]2N([C@@H](CC2)C1)C)C(=O)[C@@H](c1ccccc1)CO	-3.65912	0	0.428	-0.428	TN	0.0173	YES
*	98	O1[C@@H]([C@@H](O)[C@@H](O)[C@@H]1n1c(=O)nc(nc1)N)CO	4.67998	1	0.6985	0.3015	TP	0.0223	YES
#	99	N1(CCC(=C2c3c(CCc4c2nccc4)cccc3)CC1)C	-9.44795	0	0.2403	-0.2403	TN	0.0418	YES
*	100	S(c1n(cnc1N(=O)=O)C)c1ncnc2nc[nH]c12	12.9153	1	0.9655	0.0345	TP	1.0337	No
+	101	OC(=O)CCCCCCCC(=O)O	0.95236	0	0.5776	-0.5776	FP	0.0072	YES
+	102	Clc1ccc(Cc2nn([C@H]3CCCN(CC3)C)c(=O)c3c2cccc3)cc1	-1.54479	0	0.4966	-0.4966	TN	0.0423	YES
#	103	O([C@@H]1[C@H]([C@H](O[C@@H]2O[C@H]([C@H](O)[C@](OC)(C2)C)C)[C@H](C(=O)O[C@@H]([C@@](O)([C@H](O)[C@H](N(C[C@@H](C[C@]1(O)C)C)C)C)C)CC)C)C)[C@@H]1O[C@@H](C[C@H](N(C)C)[C@H]1O)C	-4.4632	1	0.4019	0.5981	FN	0.0304	YES
+	104	S1[C@H]2N([C@H](C1(C)C)C(=O)O)C(=O)[C@H]2NC(=O)[C@H](NC(=O)N1CCNC1=O)c1ccccc1	3.37973	0	0.6563	-0.6563	FP	0.031	YES
*	105	S(=O)(=O)(O)N1[C@H]([C@H](NC(=O)/C(=N\OC(C)(C)C(=O)O)/c2nc(sc2)N)C1=O)C	5.08204	1	0.7115	0.2885	TP	0.0776	YES
+	106	S1[C@H]2N([C@H](C1(C)C)C(=O)O[C@@H](OC(=O)OCC)C)C(=O)[C@H]2NC(=O)[C@H](N)c1ccccc1	3.67395	0	0.6658	-0.6658	FP	0.0259	YES
-	107	S1C(=N[C@@H](C(=O)N[C@@H](CC(C)C)C(=O)N[C@@H](C(=O)N[C@@H]([C@@H](CC)C)C(=O)N[C@H]2CCCCNC(=O)[C@H](NC(=O)[C@H](NC(=O)[C@@H](NC(=O)[C@@H](NC(=O)[C@@H](NC(=O)[C@@H](NC2=O)CCCN)[C@@H](CC)C)Cc2ccccc2)Cc2[nH]cnc2)CC(=O)O)CC(=O)N)CCC(=O)O)C1)[C@@H](N)[C@@H](CC)C	-4.53042	0	0.3997	-0.3997	TN	1.0754	No
#	108	Clc1ccc([C@@H](CC(=O)O)CN)cc1	-1.51149	1	0.4977	0.5023	FN	0.0085	YES
-	109	O=C(NCCC(=O)O)c1ccc(N/N=C/2\C=C(C(=O)C=C2)C(=O)O)cc1	1.75199	0	0.6035	-0.6035	FP	0.0428	YES
#	110	Cl[C@@]12[C@H]([C@H]3[C@@]([C@](O)([C@H](C3)C)C(=O)CO)(C[C@@H]1O)C)CCC1=CC(=O)C=C[C@]21C	-14.1154	0	0.0889	-0.0889	TN	0.0343	YES
*	111	O=C1N(c2c(CC[C@@H]1N[C@@H](CCc1ccccc1)C(=O)OCC)cccc2)CC(=O)O	2.47815	1	0.627	0.373	TP	0.0278	YES
-	112	ClCCN(c1cc2nc(n(c2cc1)C)CCCC(=O)O)CCCl	-2.493	0	0.4658	-0.4658	TN	0.0274	YES
#	113	S1(=O)(=O)N[C@@H](Nc2c1cc(S(=O)(=O)N)c(c2)C(F)(F)F)Cc1ccccc1	0.803	1	0.5727	0.4273	TP	0.0429	YES
+	114	Clc1ccc(c2oc3c(n2)cc([C@@H](C)C(=O)O)cc3)cc1	26.0846	1	1.3926	-0.3926	TP	1.0353	No
-	115	O(CCN(CC)CC)C(=O)c1cc(OCCCC)c(N)cc1	-9.91583	0	0.2251	-0.2251	TN	0.0151	YES
+	116	s1c2c(CCCC2)c2=C(NCC(=O)N=c12)c1ccccc1	5.68184	1	0.7309	0.2691	TP	1.0292	No
-	117	O=C(Nc1ccc(cc1)C(=O)O)[C@@H](NC(=O)c1ccccc1)Cc1ccc(O)cc1	0.22795	0	0.5541	-0.5541	FP	0.0232	YES
-	118	o1c(c(c2c1cccc2)C(=O)c1ccc(O)cc1)CC	-5.40357	1	0.3714	0.6286	FN	0.0207	YES
#	119	Brc1cc(C(=O)c2c3c(oc2CC)cccc3)cc(Br)c1O	2.13594	1	0.6159	0.3841	TP	0.0382	YES
+	120	Clc1cc(c2cc(Cl)c(/N=N/[C@@H](C(=O)Nc3ccccc3)C(=O)C)cc2)ccc1/N=N/[C@@H](C(=O)Nc1ccccc1)C(=O)C	23.2356	1	1.3002	-0.3002	TP	1.0863	No
+	121	OC(=O)c1ccccc1	1.17172	0	0.5847	-0.5847	FP	0.0047	YES
*	122	O(CCOCCOCCOCCOCCOC)CCOCCOCCOCCOC(=O)c1ccc(NCCCC)cc1	-4.84223	0	0.3896	-0.3896	TN	0.0388	YES
#	123	N([C@@H](Cc1ccccc1)C)(Cc1ccccc1)C	-5.8078	0	0.3583	-0.3583	TN	0.0138	YES
+	124	O([C@H]1[C@@H](CN2[C@@H](C1)c1c(CC2)cc(OC)c(OC)c1)C(=O)N(CC)CC)C(=O)C	-5.02749	0	0.3836	-0.3836	TN	0.0244	YES
+	125	Clc1c(S(=O)(=O)N)cc2S(=O)(=O)N=C(Nc2c1)CSCc1ccccc1	-3.01803	0	0.4488	-0.4488	TN	1.0369	No
#	126	O(C[C@@H](N1CCCC1)CN(Cc1ccccc1)c1ccccc1)CC(C)C	-4.72072	1	0.3936	0.6064	FN	0.0202	YES
*	127	C1(CCCC(=C1/C=C/C(=C/C=C/C(=C/C=C/C=C(/C=C/C=C(/C=C/C1=C(CCCC1(C)C)C)\C)\C)/C)/C)C)(C)C	-0.50711	0	0.5302	-0.5302	FP	0.1074	YES
*	128	OC(=O)C[N+](C)(C)C	-3.3382	0	0.4384	-0.4384	TN	0.0063	YES
*	129	O(CC1CC1)CCc1ccc(OC[C@@H](O)CNC(C)C)cc1	-10.3307	0	0.2116	-0.2116	TN	0.0206	YES
#	130	O([C@@H](C[N+](C)(C)C)C)C(=O)N	-4.50951	0	0.4004	-0.4004	TN	0.008	YES
#	131	N(Cc1ccccc1)/C(=N/C)/NC	-4.56047	0	0.3988	-0.3988	TN	0.0283	YES
+	132	OC(=O)c1ccc(C(=C)c2cc3C(CCC(c3cc2C)(C)C)(C)C)cc1	-1.62538	1	0.494	0.506	FN	0.0324	YES
*	133	Clc1ccc(C(=O)NCCc2ccc(OC(C)(C)C(=O)O)cc2)cc1	-1.41083	1	0.5009	0.4991	TP	0.022	YES
-	134	S(=O)(=O)(C[C@](O)(C)C(=O)Nc1cc(c(cc1)C#N)C(F)(F)F)c1ccc(F)cc1	1.17861	1	0.5849	0.4151	TP	0.0481	YES
-	135	O[C@@H]1[C@@H]([C@H]([C@H](O)C1)/C=C/[C@@H](O)CCc1ccccc1)C/C=C\CCCC(=O)NCC	-8.49669	1	0.2711	0.7289	FN	0.0369	YES
*	136	O[C@@]([C@H]1[C@H]2C[C@@H](C1)C=C2)(CCN1CCCCC1)c1ccccc1	-9.18782	0	0.2487	-0.2487	TN	0.0204	YES
+	137	O(C[C@@H](O)CNC(C)C)c1ccc(COCCOC(C)C)cc1	-5.63414	1	0.364	0.636	FN	0.015	YES
*	138	O[C@@H](CNC(C)(C)C)c1cc(OC(=O)c2ccc(cc2)C)c(OC(=O)c2ccc(cc2)C)cc1	-1.69564	0	0.4917	-0.4917	TN	0.0255	YES
*	139	O=C(N1[C@@H](CCC1)C(=O)N[C@@H](CCC(=O)O)C(=O)N[C@@H](CCC(=O)O)C(=O)N[C@@H](Cc1ccc(O)cc1)C(=O)N[C@@H](CC(C)C)C(=O)O)[C@@H](NC(=O)[C@@H](NC(=O)[C@@H](NC(=O)[C@@H](NC(=O)[C@@H](NC(=O)CNC(=O)[C@@H](NC(=O)CNC(=O)CNC(=O)CNC(=O)CNC(=O)[C@H]1N(CCC1)C(=O)[C@@H](NC(=O)[C@H]1N(CCC1)C(=O)[C@H](N)Cc1ccccc1)CCCNC(=N)N)CC(=O)N)CC(=O)O)Cc1ccccc1)CCC(=O)O)CCC(=O)O)[C@H](CC)C	-1.70839	0	0.4913	-0.4913	TN	0.1214	YES
-	140	O=C(N[C@H](CC(C)C)B(O)O)[C@H](NC(=O)c1nccnc1)Cc1ccccc1	-2.09854	1	0.4786	0.5214	FN	0.0236	YES
#	141	S(=O)(=O)(Nc1nc(nc(OCCO)c1Oc1c(OC)cccc1)c1ncccn1)c1ccc(C(C)(C)C)cc1	4.63014	1	0.6968	0.3032	TP	0.0473	YES
#	142	Brc1c(C[N+](CC)(C)C)cccc1	-1.88606	0	0.4855	-0.4855	TN	0.01	YES
+	143	Brc1c(NC2=NCCN2)ccc2nccnc12	-1.89739	0	0.4851	-0.4851	TN	2.0227	No
-	144	Brc1ccc(C(=O)c2c(N)c(CC(=O)O)ccc2)cc1	1.54667	1	0.5968	0.4032	TP	0.0174	YES
#	145	Brc1[nH]c2c3c(C4=C[C@@H](C(=O)N[C@@]5(O[C@]6(O)N([C@H](C(=O)N7[C@H]6CCC7)CC(C)C)C5=O)C(C)C)CN([C@@H]4Cc13)C)ccc2	-6.55413	0	0.3341	-0.3341	TN	0.0687	YES
#	146	BrC(Cl)Cl	7.65923	1	0.7951	0.2049	TP	0.0164	YES
#	147	BrC(Br)Br	4.91719	1	0.7061	0.2939	TP	0.0117	YES
-	148	Brc1ccc([C@H](CCN(C)C)c2ncccc2)cc1	-2.88107	0	0.4532	-0.4532	TN	0.0137	YES
+	149	Brc1c([nH]c(nc1=O)N)c1ccccc1	3.34161	1	0.655	0.345	TP	0.0148	YES
+	150	Brc1cn([C@@H]2O[C@@H]([C@@H](O)C2)CO)c(=O)[nH]c1=O	8.60938	1	0.8259	0.1741	TP	0.0203	YES
-	151	Clc1ccc([C@H](N2CCN(CC2)Cc2ccc(C(C)(C)C)cc2)c2ccccc2)cc1	-2.5448	0	0.4641	-0.4641	TN	0.0265	YES
#	152	O1[C@]2([C@@]3([C@H]([C@H]4[C@H]([C@@H](O)C3)[C@@]3(C(=CC(=O)C=C3)CC4)C)C[C@H]2O[C@H]1CCC)C)C(=O)CO	-1.63146	0	0.4938	-0.4938	TN	0.0421	YES
#	153	S(=O)(=O)(N)c1c(Oc2ccccc2)c(NCCCC)cc(c1)C(=O)O	1.05297	1	0.5808	0.4192	TP	0.0247	YES
+	154	O=C(Nc1c(cccc1C)C)[C@H]1N(CCCC1)CCCC	-1.79757	1	0.4884	0.5116	FN	0.0168	YES
*	155	O1[C@@H]2[C@]34[C@]5(C[C@@H]([C@]2(OC)CC5)[C@](O)(C(C)(C)C)C)[C@H](N(CC3)CC2CC2)Cc2c4c1c(O)cc2	-35.1901	0	-0.5946	0.5946	TN	0.0604	YES
#	156	Clc1cc(C(=O)[C@@H](NC(C)(C)C)C)ccc1	-1.25539	1	0.506	0.494	TP	0.0106	YES
+	157	O=C1N(C(=O)CC2(CCCC2)C1)CCCCN1CCN(CC1)c1ncccn1	-4.47549	0	0.4015	-0.4015	TN	0.0318	YES
*	158	S(=O)(=O)(OCCCCOS(=O)(=O)C)C	0.16669	1	0.5521	0.4479	TP	0.0145	YES
*	159	N(Cc1ccc(C(C)(C)C)cc1)(Cc1c2c(ccc1)cccc2)C	-8.76272	0	0.2625	-0.2625	TN	0.0223	YES
#	160	Clc1c(S[C@@H](CCc2ccc(Cl)cc2)Cn2ccnc2)c(Cl)ccc1	1.90863	0	0.6086	-0.6086	FP	0.0436	YES
#	161	O[C@@]12[C@@]3(CCN([C@H]1Cc1c3cc(O)cc1)CC1CCC1)CCCC2	-8.34132	0	0.2762	-0.2762	TN	0.035	YES
-	162	O=c1n(c(=O)n(c2ncn(c12)C)C)C	0.9527	0	0.5776	-0.5776	FP	0.0307	YES
*	163	OC(CCC[C@H]([C@@H]1[C@@]2([C@@H](CC1)/C(=C/C=C\1/C[C@@H](O)CCC1=C)/CCC2)C)C)(C)C	-15.7886	0	0.0346	-0.0346	TN	0.0589	YES
+	164	O[C@@H](C1CC1)/C=C/[C@H]([C@@H]1[C@@]2([C@@H](CC1)/C(=C/C=C\1/C[C@@H](O)C[C@H](O)C1=C)/CCC2)C)C	-14.1196	0	0.0888	-0.0888	TN	0.069	YES
+	165	OC(CCC[C@H]([C@@H]1[C@@]2([C@@H](CC1)/C(=C/C=C\1/C[C@@H](O)C[C@H](O)C1=C)/CCC2)C)C)(C)C	-15.7644	0	0.0354	-0.0354	TN	0.0587	YES
-	166	O=C1[C@@]2(C([C@@H](CC2)C1)(C)C)C	-5.39656	1	0.3717	0.6283	FN	0.0125	YES
#	167	O(C1CCCCC1)C(=O)O[C@@H](OC(=O)c1c2n(Cc3ccc(cc3)c3c(cccc3)c3n[nH]nn3)c(OCC)nc2ccc1)C	10.1278	1	0.8751	0.1249	TP	0.069	YES
#	168	Fc1cn([C@@H]2O[C@@H]([C@@H](O)[C@H]2O)C)c(=O)nc1NC(=O)OCCCCC	1.45924	1	0.594	0.406	TP	0.0268	YES
*	169	O=C1NCCCCC1	-4.3913	1	0.4043	0.5957	FN	0.0065	YES
-	170	ClC(Cl)(SN1C(=O)[C@H]2[C@@H](CC=CC2)C1=O)C(Cl)Cl	6.18319	1	0.7472	0.2528	TP	1.0383	No
#	171	SC[C@H](C(=O)N1[C@@H](CCC1)C(=O)O)C	2.30197	1	0.6213	0.3787	TP	0.0127	YES
#	172	O(CC[N+](C)(C)C)C(=O)N	-5.31358	0	0.3743	-0.3743	TN	0.0078	YES
*	173	O=C(N1c2c(C=Cc3c1cccc3)cccc2)N	6.46834	1	0.7564	0.2436	TP	0.0325	YES
+	174	S1[C@H]2N([C@H](C1(C)C)C(=O)O)C(=O)[C@H]2NC(=O)[C@@H](c1ccccc1)C(=O)O	6.93656	1	0.7716	0.2284	TP	0.0224	YES
#	175	S=c1n(ccn1C(=O)OCC)C	16.175	1	1.0712	-0.0712	TP	0.024	YES
#	176	Clc1ccc([C@H](OCCN(C)C)c2ncccc2)cc1	-4.23566	0	0.4093	-0.4093	TN	0.0144	YES
+	177	O[C@@H]1[C@@H]([C@H]([C@H](O)C1)/C=C/[C@@](O)(CCCCC)C)C/C=C\CCCC(=O)O	-6.13479	0	0.3477	-0.3477	TN	0.0331	YES
+	178	S(=O)(=O)(NC(=O)NCCCC)c1ccc(N)cc1	-4.23269	1	0.4094	0.5906	FN	0.0154	YES
*	179	O(C[C@](CCC)(COC(=O)N)C)C(=O)NC(C)C	-6.76845	0	0.3272	-0.3272	TN	0.0124	YES
*	180	ClCCN(N=O)C(=O)NCCCl	11.285	1	0.9127	0.0873	TP	0.0197	YES
-	181	Clc1cc2c3c([nH]c2cc1)cc([C@@H](C)C(=O)O)cc3	4.52619	1	0.6935	0.3065	TP	0.02	YES
-	182	O(C[C@@H](O)CNC(C)(C)C)c1c2CCC(=O)Nc2ccc1	-4.41611	0	0.4035	-0.4035	TN	0.0177	YES
*	183	O(c1c2c3c([nH]c2ccc1)cccc3)C[C@H](O)CNCCOc1c(OC)cccc1	-3.4203	1	0.4358	0.5642	FN	0.0289	YES
+	184	O[C@@H]1[C@@H]2N(CC1)C(=O)[C@@H](NC(=O)[C@@H](NC(=O)[C@H]1N(C[C@H](O)C1)C(=O)[C@H](NC(=O)[C@@H](NC(=O)CCCCCCCC[C@H](C[C@@H](CC)C)C)C[C@@H](O)[C@@H](NC2=O)NCCN)[C@H](O)C)[C@H](O)[C@@H](O)c1ccc(O)cc1)[C@H](O)CCN	-4.98368	1	0.385	0.615	FN	0.048	YES
#	185	ClC1=C(N2[C@H](SC1)[C@H](NC(=O)[C@H](N)c1ccccc1)C2=O)C(=O)O	6.64401	1	0.7621	0.2379	TP	0.0301	YES
+	186	S1[C@H]2N(C(=O)[C@H]2NC(=O)[C@H](N)c2ccc(O)cc2)C(=C(C1)C)C(=O)O	5.06699	1	0.711	0.289	TP	0.0245	YES
*	187	S1[C@H]2N(C(=O)[C@H]2NC(=O)[C@H](O)c2ccccc2)C(=C(C1)CSc1n(nnn1)C)C(=O)O	10.9202	1	0.9008	0.0992	TP	0.0492	YES
*	188	S1[C@@H]2N(C(=O)[C@H]2NC(=O)Cn2nnnc2)C(=C(C1)CSc1sc(nn1)C)C(=O)O	-1.7005	1	0.4915	0.5085	FN	0.0587	YES
*	189	S1[C@H]2N(C(=O)[C@H]2NC(=O)/C(=N\O)/c2nc(sc2)N)C(=C(C1)C=C)C(=O)O	8.29339	1	0.8156	0.1844	TP	0.0733	YES
#	190	S1[C@H]2N(C(=O)[C@H]2NC(=O)/C(=N\OC)/c2nc(sc2)N)C(=C(C1)/C=C\c1scnc1C)C(=O)OCOC(=O)C(C)(C)C	-4.13644	1	0.4125	0.5875	FN	0.1111	YES
+	191	S1[C@H]2N(C(=C(C[N+]3(CCCC3)C)C1)C(=O)O)C(=O)[C@H]2NC(=O)/C(=N\OC)/c1nc(sc1)N	-0.10446	1	0.5433	0.4567	TP	0.0872	YES
#	192	S1[C@H]2N(C(=O)[C@H]2NC(=O)/C(=N/OCC(=O)O)/c2nc(sc2)N)C(=C(C1)C=C)C(=O)O	10.803	1	0.897	0.103	TP	0.0812	YES
*	193	S1[C@H]2N(C(=O)[C@H]2NC(=O)/C(=N\OC)/c2nc(sc2)N)C(=C(C1)CSc1n(nnn1)C)C(=O)O	6.47726	1	0.7567	0.2433	TP	0.1015	YES
*	194	S1[C@H]2N(C(=O)[C@@]2(OC)NC(=O)CSCC#N)C(=C(C1)CSc1n(nnn1)C)C(=O)O	1.89536	1	0.6081	0.3919	TP	0.0595	YES
*	195	S1[C@H]2N(C(=O)[C@H]2NC(=O)/C(=N\OC)/c2nc(sc2)N)C(=C(C1)CSc1sc(c(n1)C)CC(=O)O)C(=O)O	-2.24329	1	0.4739	0.5261	FN	0.0929	YES
*	196	S1[C@H]2N(C(=O)[C@H]2NC(=O)[C@H](O)c2ccccc2)C(=C(C1)CSc1n(nnn1)CS(=O)(=O)O)C(=O)O	7.11604	1	0.7775	0.2225	TP	0.0575	YES
#	197	S1[C@H]2N(C(=O)[C@H]2NC(=O)[C@H](NC(=O)N2CCN(C(=O)C2=O)CC)c2ccc(O)cc2)C(=C(C1)CSc1n(nnn1)C)C(=O)O	8.45969	1	0.821	0.179	TP	0.0625	YES
*	198	S1[C@H]2N(C(=O)[C@H]2NC(=O)Cc2c(CN)cccc2)C(=C(C1)CSc1n(nnn1)CC(=O)O)C(=O)O	7.95446	1	0.8046	0.1954	TP	0.0564	YES
#	199	S1[C@@H]2N(C(=O)[C@@H]2NC(=O)/C(=N\OC)/c2nc(sc2)N)C(=C(C1)COC(=O)C)C(=O)O	2.04581	1	0.613	0.387	TP	0.0787	YES
#	200	S1[C@H]2N(C(=O)[C@@]2(OC)NC(=O)[C@H]2S/C(=C(/C(=O)N)\C(=O)O)/S2)C(=C(C1)CSc1n(nnn1)C)C(=O)O	14.1063	1	1.0042	-0.0042	TP	0.0774	YES
#	201	S1[C@H]2N(C(=O)[C@H]2NC(=O)Cc2nc(sc2)N)C(=C(C1)CSc1n(nnn1)CCN(C)C)C(=O)O	8.23239	1	0.8137	0.1863	TP	0.0724	YES
-	202	S1[C@H]2N(C(=O)[C@@]2(OC)NC(=O)Cc2sccc2)C(=C(C1)COC(=O)N)C(=O)O	0.50637	1	0.5631	0.4369	TP	0.0353	YES
#	203	S1[C@H]2N(C(=O)[C@H]2NC(=O)/C(=N/OC)/c2nc(sc2)N)C(=C(C1)C[n+]1c2CCCc2ccc1)C(=O)O	2.94774	1	0.6423	0.3577	TP	0.0898	YES
-	204	S1[C@H]2N(C(=O)[C@H]2NC(=O)/C(=N\OC)/c2nc(sc2)N)C(=C(C1)COC)C(=O)O[C@@H](OC(=O)OC(C)C)C	3.3998	0	0.6569	-0.6569	FP	0.0829	YES
+	205	S1[C@H]2N(C(=O)[C@H]2NC(=O)[C@H](N)c2ccc(O)cc2)C(=C(C1)/C=C/C)C(=O)O	5.39249	1	0.7216	0.2784	TP	0.0334	YES
+	206	S1[C@@H]2N(C(=O)[C@H]2NC(=O)[C@H](S(=O)(=O)O)c2ccccc2)C(=C(C1)C[n+]1ccc(cc1)C(=O)N)C(=O)O	5.74829	1	0.7331	0.2669	TP	0.0397	YES
#	207	S1[C@H]2N(C(=O)[C@H]2NC(=O)/C(=N\OC(C)(C)C(=O)O)/c2nc(sc2)N)C(=C(C1)C[n+]1ccccc1)C(=O)O	7.71702	1	0.7969	0.2031	TP	0.087	YES
*	208	S1[C@H]2N(C(=O)[C@H]2NC(=O)/C(=C\CC(=O)O)/c2nc(sc2)N)C(=CC1)C(=O)O	10.1394	1	0.8755	0.1245	TP	0.0672	YES
*	209	S1[C@H]2N(C(=O)[C@H]2NC(=O)/C(=N\OC)/c2nc(sc2)N)C(=CC1)C(=O)O	4.87185	1	0.7047	0.2953	TP	0.0749	YES
*	210	S1[C@H]2N(C(=O)[C@H]2NC(=O)/C(=N\OC)/c2nc(sc2)N)C(=C(C1)CSc1n([nH]c(=O)c(=O)n1)C)C(=O)O	7.09499	1	0.7768	0.2232	TP	0.0939	YES
#	211	S1[C@H]2N(C(=O)[C@H]2NC(=O)/C(=N\OC)/c2occc2)C(=C(C1)COC(=O)N)C(=O)O	3.665	1	0.6655	0.3345	TP	0.0673	YES
*	212	S(=O)(=O)(N)c1ccc(n2nc(cc2c2ccc(cc2)C)C(F)(F)F)cc1	5.77209	1	0.7339	0.2661	TP	0.0405	YES
*	213	S1[C@H]2N(C(=O)[C@H]2NC(=O)[C@H](N)c2ccccc2)C(=C(C1)C)C(=O)O	6.52356	1	0.7582	0.2418	TP	0.0234	YES
+	214	S1[C@H]2N(C(=O)[C@H]2NC(=O)Cc2sccc2)C(=C(C1)COC(=O)C)C(=O)O	6.4198	1	0.7549	0.2451	TP	0.0315	YES
*	215	S1[C@H]2N(C(=O)[C@H]2NC(=O)CSc2ccncc2)C(=C(C1)COC(=O)C)C(=O)O	4.41087	1	0.6897	0.3103	TP	0.0302	YES
*	216	S1[C@H]2N(C(=O)[C@H]2NC(=O)[C@H](N)C2=CCC=CC2)C(=C(C1)C)C(=O)O	11.6666	1	0.925	0.075	TP	0.0282	YES
-	217	Fc1ccc(c2c(c(nc(c2/C=C/[C@@H](O)C[C@@H](O)CC(=O)O)C(C)C)C(C)C)COC)cc1	9.40829	1	0.8518	0.1482	TP	0.0356	YES
-	218	S(=O)(=O)(Oc1ccc(C[C@H](N)C(=O)N[C@@H]([C@H](O)C)C(=O)NCC(=O)N[C@@H](Cc2c3c([nH]c2)cccc3)C(=O)N[C@H](CCCC)C(=O)N[C@@H](CC(=O)O)C(=O)N[C@@H](Cc2ccccc2)C(=O)N)cc1)O	-7.09998	0	0.3164	-0.3164	TN	0.0647	YES
+	219	Clc1ccc([C@H](N2CCN(CC2)CCOCC(=O)O)c2ccccc2)cc1	1.64902	1	0.6002	0.3998	TP	0.0222	YES
+	220	Clc1ccc(C[C@@H](NC(=O)[C@H](NC(=O)C)Cc2cc3c(cc2)cccc3)C(=O)N[C@@H](C(=O)N[C@H](C(=O)N[C@H](C(=O)N[C@@H](C(=O)N[C@H](C(=O)N[C@H](C(=O)N2[C@@H](CCC2)C(=O)N[C@H](C)C(=O)N)CCCN=C(N)N)CC(C)C)CCCNC(=O)N)Cc2ccc(O)cc2)CO)Cc2cccnc2)cc1	-3.13158	1	0.4451	0.5549	FN	0.0907	YES
+	221	S1C[C@@]2(O[C@H]1C)[C@@H]1CCN(C2)CC1	-5.26806	1	0.3758	0.6242	FN	1.0133	No
-	222	O[C@H]1[C@H]2[C@H]3[C@@]([C@H](CC3)[C@@H](CCC(=O)O)C)(CC[C@@H]2[C@@]2([C@H](C1)C[C@H](O)CC2)C)C	-5.75051	1	0.3602	0.6398	FN	0.0217	YES
-	223	ClCCN(c1ccc(CCCC(=O)O)cc1)CCCl	3.48153	1	0.6596	0.3404	TP	0.0187	YES
+	224	ClC(Cl)C(=O)N[C@@H]([C@H](O)c1ccc(N(=O)=O)cc1)CO	5.08209	1	0.7115	0.2885	TP	0.0219	YES
#	225	Clc1ccc(CSc2ccc(Cl)cc2)cc1	0.4216	1	0.5603	0.4397	TP	0.0196	YES
#	226	Cl[C@@]12[C@@]3(Cl)[C@]4(Cl)[C@@]5(Cl)[C@@](Cl)([C@@]1(Cl)C4(Cl)Cl)[C@]2(Cl)C(=O)[C@@]35Cl	20.5975	1	1.2147	-0.2147	TP	0.0723	YES
*	227	Clc1cc2=C(N(O)C/C(=N/C)/N=c2cc1)c1ccccc1	10.2467	1	0.879	0.121	TP	1.0377	No
+	228	Clc1ccc(N/C(=N/C(=N/CCCCCC/N=C(/N=C(/Nc2ccc(Cl)cc2)\N)\N)/N)/N)cc1	-12.2523	0	0.1493	-0.1493	TN	1.103	No
-	229	ClCCc1scnc1C	-3.74732	1	0.4251	0.5749	FN	0.0163	YES
*	230	Clc1ccc([C@H]2S(=O)(=O)CCC(=O)N2C)cc1	3.82951	1	0.6709	0.3291	TP	0.0158	YES
+	231	ClC(Cl)Cl	6.1472	1	0.746	0.254	TP	0.0113	YES
+	232	Clc1c(C(=O)OCCN(CC)CC)ccc(N)c1	-1.77758	0	0.489	-0.489	TN	0.0137	YES
#	233	Clc1cc2nccc(N[C@@H](CCCN(CC)CC)C)c2cc1	-5.95436	0	0.3536	-0.3536	TN	0.0137	YES
-	234	ClCc1ccccc1	-0.72378	1	0.5232	0.4768	TP	0.005	YES
#	235	Cl/C(=C(/c1ccc(OC)cc1)\c1ccc(OC)cc1)/c1ccc(OC)cc1	4.0719	0	0.6787	-0.6787	FP	0.063	YES
*	236	Clc1c2c(nccc2)c(O)c(Cl)c1	-1.9904	0	0.4821	-0.4821	TN	0.0215	YES
*	237	Clc1ccc(OC[C@H](O)CO)cc1	-0.63112	0	0.5262	-0.5262	FP	0.0067	YES
*	238	Clc1ccc([C@H](CCN(C)C)c2ncccc2)cc1	-4.64112	0	0.3962	-0.3962	TN	0.0129	YES
*	239	Clc1cc2N(CCCN(C)C)c3c(Sc2cc1)cccc3	5.87167	1	0.7371	0.2629	TP	0.0238	YES
-	240	Clc1ccc(S(=O)(=O)NC(=O)NCCC)cc1	-1.21484	1	0.5073	0.4927	TP	0.0159	YES
#	241	Clc1cc2/C(=C/CCN(C)C)/c3c(Sc2cc1)cccc3	11.1912	1	0.9096	0.0904	TP	0.0467	YES
-	242	Clc1c2[C@@](O)([C@H]3C[C@@H]4[C@](O)(C(=O)C3=C(O)c2c(O)cc1)C(=O)/C(=C(\O)/N)/C(=O)[C@H]4N(C)C)C	7.59608	1	0.793	0.207	TP	0.0531	YES
+	243	Clc1c(S(=O)(=O)N)cc([C@]2(O)NC(=O)c3c2cccc3)cc1	-3.30953	0	0.4393	-0.4393	TN	0.0307	YES
-	244	Clc1cc2[nH]c(=O)oc2cc1	2.79079	1	0.6372	0.3628	TP	0.0129	YES
#	245	Clc1ccc(C(=O)c2ccc(OC(C(=O)NCCS(=O)(=O)O)(C)C)cc2)cc1	-4.27712	0	0.408	-0.408	TN	0.0284	YES
*	246	O1[C@]2([C@@]3([C@H]([C@H]4[C@H]([C@@H](O)C3)[C@@]3(C(=CC(=O)C=C3)CC4)C)C[C@H]2O[C@H]1C1CCCCC1)C)C(=O)COC(=O)C(C)C	-1.91964	0	0.4844	-0.4844	TN	0.0501	YES
-	247	On1c(C2CCCCC2)cc(cc1=O)C	4.32653	0	0.687	-0.687	FP	0.0142	YES
+	248	P(=O)(O)(O)CO[C@@H](Cn1ccc(nc1=O)N)CO	-2.78992	0	0.4562	-0.4562	TN	0.0266	YES
#	249	O(C(=O)C1=C(NC(=C([C@H]1c1cc(N(=O)=O)ccc1)C(=O)OC/C=C/c1ccccc1)C)C)CCOC	17.3885	1	1.1106	-0.1106	TP	0.0436	YES
#	250	O(CCCCc1n(nnn1)C1CCCCC1)c1cc2CCC(=O)Nc2cc1	-1.66309	0	0.4927	-0.4927	TN	0.0467	YES
+	251	S(Cc1nc[nH]c1C)CCN/C(=N/C)/NC#N	1.89464	1	0.6081	0.3919	TP	1.0397	No
+	252	FC(F)(F)c1cc(CCCN[C@@H](c2c3c(ccc2)cccc3)C)ccc1	-7.52247	0	0.3027	-0.3027	TN	0.0368	YES
-	253	O1c2cc3n(nc(c(=O)c3cc2OC1)C(=O)O)CC	8.35895	1	0.8178	0.1822	TP	0.0364	YES
*	254	ClC1(Cl)[C@@H](C1)c1ccc(OC(C)(C)C(=O)O)cc1	8.55093	1	0.824	0.176	TP	0.027	YES
#	255	Fc1c(N2CCNCC2)cc2n(C3CC3)cc(c(=O)c2c1)C(=O)O	7.1441	1	0.7784	0.2216	TP	0.0387	YES
#	256	Clc1nc2n([C@@H]3O[C@@H]([C@@H](O)C3)CO)cnc2c(n1)N	7.72917	1	0.7973	0.2027	TP	0.0346	YES
-	257	O([C@@H]1[C@H]([C@H](O[C@@H]2O[C@H]([C@H](O)[C@](OC)(C2)C)C)[C@H](C(=O)O[C@@H]([C@@](O)([C@H](O)[C@H](C(=O)[C@@H](C[C@]1(OC)C)C)C)C)CC)C)C)[C@@H]1O[C@@H](C[C@H](N(C)C)[C@H]1O)C	-0.83144	1	0.5197	0.4803	TP	0.0311	YES
#	258	Clc1ccc([C@](OCC[C@@H]2N(CCC2)C)(c2ccccc2)C)cc1	-7.45208	0	0.305	-0.305	TN	0.019	YES
#	259	Clc1c([C@H]2C(=C(NC(=C2C(=O)OC)C)C)C(=O)OCOC(=O)CCC)cccc1Cl	0.48463	0	0.5624	-0.5624	FP	0.0318	YES
-	260	O([C@H]1[C@@H]2CC[N@+](C1)(CC2)C)C(=O)[C@](O)(c1ccccc1)c1ccccc1	-5.40735	0	0.3713	-0.3713	TN	0.0182	YES
-	261	Cl[C@@H]([C@@H](NC(=O)[C@H]1N(C[C@@H](C1)CCC)C)[C@H]1O[C@H](SC)[C@H](O)[C@@H](O)[C@H]1O)C	-0.25216	1	0.5385	0.4615	TP	0.0195	YES
-	262	ClCC(=O)[C@]1(OC(=O)CC)[C@@]2([C@H]([C@H]3[C@](F)([C@@H](O)C2)[C@@]2(C(=CC(=O)C=C2)CC3)C)C[C@@H]1C)C	-10.0431	0	0.221	-0.221	TN	0.0397	YES
#	263	Cl[C@@]12[C@H]([C@H]3[C@@]([C@H]([C@@H](C3)C)C(=O)CO)(C[C@@H]1O)C)C[C@H](F)C1=CC(=O)C=C[C@]21C	-9.10222	0	0.2515	-0.2515	TN	0.0364	YES
*	264	Clc1nc2n([C@@H]3O[C@@H]([C@@H](O)[C@@H]3F)CO)cnc2c(n1)N	11.9004	1	0.9326	0.0674	TP	0.0315	YES
*	265	Clc1ccc(n2c3c(nc4c2cccc4)cc(Nc2ccc(Cl)cc2)/c(=N/C(C)C)/c3)cc1	13.7172	1	0.9915	0.0085	TP	0.0791	YES
+	266	Clc1ccc(OC(C)(C)C(=O)OCC)cc1	-0.47954	1	0.5311	0.4689	TP	0.0126	YES
#	267	Clc1ccc(C(=O)c2c3c(n(c2C)CC(=O)O)cc(OC)cc3)cc1	-0.21372	1	0.5397	0.4603	TP	0.0312	YES
#	268	Clc1cc2N(CCCN(C)C)c3c(CCc2cc1)cccc3	-0.86658	1	0.5186	0.4814	TP	0.027	YES
#	269	Clc1c(C2=NCC(=O)Nc3c2cc(N(=O)=O)cc3)cccc1	14.6185	1	1.0208	-0.0208	TP	0.032	YES
-	270	Clc1c(NC2=NCCN2)c(Cl)ccc1	-0.56879	1	0.5282	0.4718	TP	1.0232	No
#	271	Clc1c([C@H](N2CCc3sccc3C2)C(=O)OC)cccc1	21.3484	1	1.239	-0.239	TP	0.0427	YES
-	272	Clc1cc2C(=N[C@@H](C(=O)Nc2cc1)C(=O)O)c1ccccc1	5.66654	1	0.7304	0.2696	TP	0.0204	YES
+	273	Clc1c(C2=NCC(=O)N(c3sc(cc23)CC)C)cccc1	6.5078	1	0.7577	0.2423	TP	2.0385	No
-	274	Clc1c([C@](n2ccnc2)(c2ccccc2)c2ccccc2)cccc1	1.6915	1	0.6015	0.3985	TP	0.0239	YES
#	275	Clc1ccc(/C(=N/OCCN)/CCCCOC)cc1	1.04004	1	0.5804	0.4196	TP	0.0433	YES
-	276	Clc1c(c2noc(c2C(=O)N[C@H]2[C@H]3SC([C@@H](N3C2=O)C(=O)O)(C)C)C)cccc1	5.73432	1	0.7326	0.2674	TP	0.0341	YES
*	277	Clc1cc2NC(=c3c(=Nc2cc1)cccc3)N1CCN(CC1)C	4.93246	1	0.7066	0.2934	TP	0.0335	YES
#	278	O(C1=C(OC)C(=O)C(=C(C/C=C(/CC/C=C(/CC/C=C(/CC/C=C(/CC/C=C(/CC/C=C(/CC/C=C(/CC/C=C(/CC/C=C(/CCC=C(C)C)\C)\C)\C)\C)\C)\C)\C)\C)\C)C1=O)C)C	14.0797	1	1.0033	-0.0033	TP	0.2167	YES
-	279	O(c1c2c(CC[C@H](NC(=O)C)c3c2ccc(OC)c(=O)c3)cc(OC)c1OC)C	0.01189	1	0.5471	0.4529	TP	0.0331	YES
*	280	S(=O)(=O)(O)CNCC[C@H]1NC(=O)[C@@H](NC(=O)[C@H](NC(=O)[C@H](NC(=O)[C@@H](NC(=O)CCCC[C@@H](CC)C)CCNCS(=O)(=O)O)[C@H](O)C)CCNCS(=O)(=O)O)CCNC(=O)[C@@H](NC(=O)[C@@H](NC(=O)[C@@H](NC(=O)[C@@H](NC(=O)[C@@H](NC1=O)CC(C)C)CC(C)C)CCNCS(=O)(=O)O)CCNCS(=O)(=O)O)[C@H](O)C	-26.3733	0	-0.3086	0.3086	TN	0.0896	YES
+	281	O=C(N1CCc2[nH]c(nc2c2c1cccc2)C)c1ccc(NC(=O)c2c(c3ccccc3)cccc2)cc1	3.69929	0	0.6666	-0.6666	FP	0.0449	YES
+	282	S(CC[C@H](NC(=O)[C@@H](NC(=O)[C@@H](NC(=O)[C@@H](N)CO)Cc1ccc(O)cc1)CO)C(=O)N[C@H](C(=O)N[C@H](C(=O)N[C@H](C(=O)N[C@H](C(=O)N[C@H](C(=O)NCC(=O)N[C@H](C(=O)N1[C@@H](CCC1)C(=O)N[C@@H](C(C)C)C(=O)NCC(=O)N[C@H](C(=O)N[C@H](C(=O)N[C@H](C(=O)N[C@H](C(=O)N1[C@@H](CCC1)C(=O)N[C@@H](C(C)C)C(=O)N[C@@H](CCCCN)C(=O)N[C@@H](C(C)C)C(=O)N[C@H](C(=O)N1[C@@H](CCC1)C(=O)N[C@@H](CC(=O)N)C(=O)NCC(=O)N[C@@H](C)C(=O)N[…	-9.90759	0	0.2254	-0.2254	TN	0.2466	YES
#	283	S(CC[C@H](NC(=O)[C@@H](NC(=O)[C@@H](NC(=O)[C@H](N)CO)Cc1ccc(O)cc1)CO)C(=O)N[C@H](C(=O)N[C@H](C(=O)N[C@H](C(=O)N[C@H](C(=O)N[C@H](C(=O)NCC(=O)N[C@H](C(=O)N1[C@@H](CCC1)C(=O)N[C@@H](C(C)C)C(=O)NCC(=O)N[C@@H](C(=O)N[C@@H](C(=O)N[C@@H](C(=O)N[C@@H](C(=O)N1[C@@H](CCC1)C(=O)N[C@@H](C(C)C)C(=O)N[C@@H](CCCCN)C(=O)N[C@@H](C(C)C)C(=O)N[C@H](C(=O)N1[C@@H](CCC1)C(=O)O)Cc1ccc(O)cc1)CCCNC(=N)N)CCCNC(=N)N)CCCCN…	-15.8908	0	0.0313	-0.0313	TN	0.1638	YES
+	284	Oc1ccc(cc1)C	0.63419	1	0.5672	0.4328	TP	0.0041	YES
-	285	O(C[C@H](O)COc1c2c(oc(cc2=O)C(=O)O)ccc1)c1c2c(oc(cc2=O)C(=O)O)ccc1	-9.38118	0	0.2424	-0.2424	TN	0.0496	YES
+	286	O=C(N(c1c(cccc1)C)CC)/C=C/C	-2.25746	0	0.4735	-0.4735	TN	0.0188	YES
-	287	P(=O)(O[C@H]1[C@@H](O)[C@H](O[C@@H]1CO)n1cnc2c1cc(c(c2)C)C)(O[C@@H](CNC(=O)CC[C@]1(/C/2=C(/C3=N/C(=C\C4=N/C(=C(\C5=N[C@](C(=N2)[C@@H]1CC(=O)N)([C@@]([C@@H]5CCC(=O)N)(CC(=O)N)C)C)/C)/[C@@]([C@H]4CCC(=O)N)(CC(=O)N)C)/C([C@H]3CCC(=O)N)(C)C)\C)C)C)O	-17.0382	0	-0.0059	0.0059	TN	1.1653	No
*	288	S1[C@H]2N([C@H](C1(C)C)C(=O)O)C(=O)[C@H]2NC(=O)C1(N)CCCCC1	0.09832	0	0.5499	-0.5499	FP	0.0239	YES
*	289	N1(CCN(CC1)C)[C@@H](c1ccccc1)c1ccccc1	-5.42141	1	0.3709	0.6291	FN	0.014	YES
*	290	N(CC/C=C\1/c2c(C=Cc3c1cccc3)cccc2)(C)C	8.23407	1	0.8137	0.1863	TP	0.0575	YES
-	291	O(c1ccc(C(=C2CCCCC2)c2ccc(OC(=O)C)cc2)cc1)C(=O)C	-0.10349	1	0.5433	0.4567	TP	0.0224	YES
*	292	OC1(CCCC1)[C@@H](c1ccccc1)C(=O)OCCN(C)C	2.78238	0	0.6369	-0.6369	FP	0.0167	YES
-	293	ClCCN(P1(=O)OCCCN1)CCCl	0.32774	1	0.5573	0.4427	TP	1.0184	No
-	294	O1NC(=O)[C@@H](N)C1	-3.35173	1	0.438	0.562	FN	0.0057	YES
-	295	O[C@@H]([C@@H]1N(C(=O)[C@@H](N(C(=O)[C@@H](N(C(=O)[C@H](N(C(=O)[C@H](NC(=O)[C@H](NC(=O)[C@@H](N(C(=O)[C@@H](NC(=O)[C@@H](N(C(=O)CN(C(=O)[C@@H](NC1=O)CC)C)C)CC(C)C)C(C)C)C)CC(C)C)C)C)C)CC(C)C)C)CC(C)C)C)C(C)C)C)[C@@H](C/C=C/C)C	1.58734	1	0.5982	0.4018	TP	0.0655	YES
#	296	Clc1cc2N[C@H](NS(=O)(=O)c2cc1S(=O)(=O)N)[C@H]1[C@H]2C[C@@H](C1)C=C2	-16.6018	0	0.0083	-0.0083	TN	0.0312	YES
-	297	N1(CCC(=C2c3c(C=Cc4c2cccc4)cccc3)CC1)C	-4.26982	1	0.4082	0.5918	FN	0.0397	YES
+	298	ClC1=C[C@@H]2[C@@H]([C@]3([C@@H]4[C@@H](C4)C(=O)C=C13)C)CC[C@]1([C@H]2CC[C@]1(O)C(=O)C)C	19.2098	1	1.1697	-0.1697	TP	1.0422	No
*	299	SCCN	0.85272	1	0.5743	0.4257	TP	0.0059	YES
-	300	O1[C@@H](n2ccc(nc2=O)N)[C@@H](O)[C@H](O)[C@H]1CO	5.39312	1	0.7216	0.2784	TP	0.0158	YES
#	301	O=C(N)C1=NC=N/C/1=N\NN(C)C	4.13138	1	0.6807	0.3193	TP	0.0417	YES
*	302	O=C1N2[C@@H](CCC2)C(=O)N(CC(=O)N([C@@H](C(C)C)C(=O)O[C@@H]([C@@H](NC(=O)c2c3nc4c(C(=O)N[C@H]5C(=O)N[C@@H](C(=O)N6[C@@H](CCC6)C(=O)N(CC(=O)N([C@@H](C(C)C)C(=O)O[C@@H]5C)C)C)C(C)C)ccc(c4oc3c(c(=O)c2N)C)C)C(=O)N[C@@H]1C(C)C)C)C)C	13.061	1	0.9703	0.0297	TP	2.1086	No
*	303	O[C@@]1([C@@]2([C@H]([C@H]3[C@@H]([C@@]4(C(=Cc5oncc5C4)CC3)C)CC2)CC1)C)C#C	13.7304	1	0.992	0.008	TP	4.0445	No
+	304	o1c(c2ccc(N(=O)=O)cc2)ccc1/C=N/N1CC(=O)NC1=O	5.60634	1	0.7285	0.2715	TP	2.0413	No
*	305	N1(CCN(CC1)c1c(cccc1)C)CCc1n2CCCCc2nn1	-13.3568	0	0.1135	-0.1135	TN	0.0377	YES
-	306	S(=O)(=O)(c1ccc(N)cc1)c1ccc(N)cc1	-5.93856	1	0.3541	0.6459	FN	0.0147	YES
-	307	O1[C@@H]([C@H](NC(=O)[C@H](NC(=O)[C@H](NC(=O)[C@@H](NC(=O)CCCCCCCCC)Cc2c3c([nH]c2)cccc3)CC(=O)N)CC(=O)O)C(=O)NCC(=O)N[C@@H](CCCN)C(=O)N[C@@H](CC(=O)O)C(=O)N[C@@H](C(=O)N[C@@H](C(=O)NCC(=O)N[C@@H](C(=O)N[C@@H]([C@@H](CC(=O)O)C)C(=O)N[C@@H](CC(=O)c2c(N)cccc2)C1=O)CO)CC(=O)O)C)C	-2.6276	1	0.4615	0.5385	FN	0.0931	YES
+	308	O=C(N)[C@]([C@@H]1CCN(C1)CCc1cc2c(OCC2)cc1)(c1ccccc1)c1ccccc1	-11.3653	0	0.1781	-0.1781	TN	0.0286	YES
*	309	Clc1c(NC(=O)c2sc(Nc3nc(nc(N4CCN(CC4)CCO)c3)C)nc2)c(ccc1)C	4.55014	1	0.6942	0.3058	TP	0.0588	YES
#	310	O1[C@@H]([C@@H](O)C[C@@H]1n1c(=O)nc(nc1)N)CO	4.88927	1	0.7052	0.2948	TP	0.0219	YES
-	311	O=C1/C(=c\2/n([nH]/c(=C/3\C(=O)C=CC=C3)/[nH]2)c2ccc(cc2)C(=O)O)/C=CC=C1	4.1041	1	0.6798	0.3202	TP	3.0584	No
*	312	Oc1c(n(ccc1=O)C)C	-1.0193	1	0.5136	0.4864	TP	0.012	YES
#	313	O=C(N([C@H]1Cc2c(C1)cccc2)CC(=O)O)[C@@H](N[C@@H](CCc1ccccc1)C(=O)OCC)C	7.72114	1	0.7971	0.2029	TP	0.0337	YES
+	314	S(=O)(=O)(Nc1cc2cc([nH]c2cc1)C(=O)N1CCN(CC1)c1ncccc1NC(C)C)C	-1.77154	1	0.4892	0.5108	FN	0.0342	YES
*	315	O(c1cc([N+](C)(C)C)ccc1)C(=O)N(CCCCCCCCCCN(C(=O)Oc1cc([N+](C)(C)C)ccc1)C)C	-14.5984	0	0.0732	-0.0732	TN	0.0298	YES
#	316	Clc1c2[C@@H](O)[C@H]3C[C@@H]4[C@](O)(C(=O)C3=C(O)c2c(O)cc1)C(=O)/C(=C(/O)\N)/C(=O)[C@H]4N(C)C	1.32925	1	0.5898	0.4102	TP	0.0588	YES
#	317	O([C@@H]1[C@H]([C@@H]2[C@@H](CN3[C@H](C2)c2[nH]c4c(c2CC3)cccc4)C[C@H]1OC(=O)c1cc(OC)c(OC)c(OC)c1)C(=O)OC)C	4.32065	0	0.6868	-0.6868	FP	0.0473	YES
+	318	N1(c2c(CCc3c1cccc3)cccc2)CCCNC	0.46193	1	0.5617	0.4383	TP	0.0273	YES
+	319	O[C@@]12[C@H]3[C@@H]([C@@]4([C@H](CC3)C[C@@H](O[C@@H]3O[C@@H]([C@@H](O[C@@H]5O[C@@H]([C@@H](O[C@@H]6O[C@@H]([C@@H](O[C@@H]7O[C@@H]([C@@H](O)[C@H](O)[C@H]7O)CO)[C@@H](O)C6)C)[C@@H](O)C5)C)[C@@H](O)C3)C)CC4)C)C[C@@H](O)[C@@]1([C@H](CC2)C1=CC(=O)OC1)C	-12.4632	0	0.1425	-0.1425	TN	3.0948	No
*	320	Clc1cc2c(C(=C3CCNCC3)c3ncccc3CC2)cc1	0.07407	1	0.5491	0.4509	TP	0.0353	YES
#	321	S1SCCC(=O)N[C@@H](C(=O)N[C@@H](C(=O)N[C@@H](C(=O)N[C@@H](C(=O)N[C@@H](C(=O)N2[C@@H](CCC2)C(=O)N[C@@H](CCCN=C(N)N)C(=O)NCC(=O)N)C1)CC(=O)N)CCC(=O)N)Cc1ccccc1)Cc1ccc(O)cc1	-10.5389	0	0.2049	-0.2049	TN	0.0661	YES
+	322	O1[C@]2([C@@]3([C@H]([C@H]4[C@H]([C@@H](O)C3)[C@@]3(C(=CC(=O)C=C3)CC4)C)C[C@H]2OC1(C)C)C)C(=O)CO	1.64449	0	0.6	-0.6	FP	0.0455	YES
+	323	F[C@@]12[C@H]([C@H]3[C@@]([C@H]([C@@H](C3)C)C(=O)CO)(C[C@@H]1O)C)CCC1=CC(=O)C=C[C@]21C	-12.5046	0	0.1411	-0.1411	TN	0.0339	YES
-	324	OC1([C@@H](CN(C)C)c2ccc(O)cc2)CCCCC1	-1.06532	0	0.5121	-0.5121	FP	0.0139	YES
-	325	FC(F)(F)c1cc(C[C@H](NCC)C)ccc1	-7.13597	1	0.3152	0.6848	FN	0.0202	YES
#	326	OC(=O)[C@H](c1ccc(CC(C)C)cc1)C	1.02273	1	0.5798	0.4202	TP	0.0093	YES
#	327	[S@@](=O)(Cc1nccc(OCC(F)(F)F)c1C)c1[nH]c2c(n1)cccc2	4.16329	1	0.6817	0.3183	TP	0.0405	YES
+	328	[nH]1c([C@@H](c2c(c(ccc2)C)C)C)cnc1	-5.16893	0	0.379	-0.379	TN	0.0142	YES
#	329	O(C(=O)[C@@H]([C@@H]1NCCCC1)c1ccccc1)C	0.60641	0	0.5663	-0.5663	FP	0.0112	YES
*	330	O=C1NC(=O)CN([C@H](CN2CC(=O)NC(=O)C2)C)C1	-0.01373	1	0.5462	0.4538	TP	0.0189	YES
-	331	O1[C@@H]([C@H](O)[C@H](O)[C@H](O)[C@@H]1OC[C@H](O)[C@H](O)[C@H](O)[C@H](O)C=O)CO[C@H]1O[C@@H]([C@@H](O)[C@@H](O)[C@H]1O)CO	5.0977	1	0.712	0.288	TP	0.0193	YES
#	332	N[C@H](Cc1ccccc1)C	-0.93439	0	0.5164	-0.5164	FP	0.0062	YES
+	333	O(c1cc2[C@@]34[C@@H]([C@H](N(CC3)C)Cc2cc1)CCCC4)C	-6.29975	0	0.3424	-0.3424	TN	0.0292	YES
+	334	O1[C@@H]([C@@H](O)[C@H](O)[C@H](O)[C@@H]1O)CO	0.35368	0	0.5581	-0.5581	FP	0.0084	YES
#	335	Ic1cc(C[C@@H](N)C(=O)O)cc(I)c1Oc1cc(I)c(O)c(I)c1	-19.1314	0	-0.0738	0.0738	TN	0.0881	YES
*	336	Oc1cc2[C@@]3([C@H](N)[C@H](Cc2cc1)CCCCC3)C	-5.11449	0	0.3808	-0.3808	TN	0.0175	YES
#	337	O(c1c2c(C(=O)c3c(C2=O)c(OC(=O)C)ccc3)cc(c1)C(=O)O)C(=O)C	6.27521	1	0.7502	0.2498	TP	0.0331	YES
+	338	Ic1c(NC(=O)C)c(I)c(c(I)c1NC(=O)C)C(=O)O	-9.38396	0	0.2423	-0.2423	TN	0.0695	YES
#	339	Clc1cc2c(N(C(=O)CN=C2c2ccccc2)C)cc1	-5.87535	1	0.3561	0.6439	FN	0.0188	YES
*	340	O=C1C(=C(NC(=O)OCC)C(=O)C(=C1NC(=O)OCC)N1CC1)N1CC1	-0.09633	1	0.5436	0.4564	TP	0.0383	YES
#	341	Clc1cc2S(=O)(=O)N=C(Nc2cc1)C	10.8318	1	0.898	0.102	TP	0.0186	YES
*	342	Br[C@@H](CBr)CCl	0.29042	1	0.5561	0.4439	TP	0.0109	YES
#	343	O(c1nc2c(c(C(=O)NCCN(CC)CC)c1)cccc2)CCCC	-0.41119	0	0.5333	-0.5333	FP	0.0209	YES
-	344	Clc1c(Nc2c(CC(=O)O)cccc2)c(Cl)ccc1	5.04102	1	0.7102	0.2898	TP	0.0254	YES
-	345	o1c(O)c(Cc2c(=O)c3c(oc2O)cccc3)c(=O)c2c1cccc2	-3.52696	0	0.4323	-0.4323	TN	0.0487	YES
+	346	O(C(=O)C1(C2CCCCC2)CCCCC1)CCN(CC)CC	-6.67166	0	0.3303	-0.3303	TN	0.0177	YES
-	347	O1[C@@H](n2c3[nH]cnc(=O)c3nc2)CC[C@H]1CO	2.21255	1	0.6184	0.3816	TP	0.024	YES
+	348	Oc1ccc(/C(=C\C)/C(=C/C)/c2ccc(O)cc2)cc1	-3.65955	0	0.428	-0.428	TN	0.0447	YES
-	349	O=C(N1CCN(CC1)C)N(CC)CC	-7.57671	0	0.301	-0.301	TN	0.0137	YES
+	350	O=C([C@H](N(CC)CC)C)c1ccccc1	-2.15103	0	0.4769	-0.4769	TN	0.0088	YES
-	351	Oc1ccc(/C(=C(\CC)/c2ccc(O)cc2)/CC)cc1	2.43119	1	0.6255	0.3745	TP	0.0416	YES
*	352	F[C@@]12[C@H]([C@H]3[C@@]([C@](O)([C@H](C3)C)C(=O)CO)(C[C@@H]1O)C)C[C@H](F)C1=CC(=O)C=C[C@]21C	-12.0076	0	0.1573	-0.1573	TN	0.0381	YES
*	353	Fc1c(c2cc(c(O)cc2)C(=O)O)ccc(F)c1	4.7834	1	0.7018	0.2982	TP	0.0228	YES
#	354	F[C@@]12[C@H]([C@H]3[C@@]([C@](OC(=O)CCC)(CC3)C(=O)COC(=O)C)(C[C@@H]1O)C)C[C@H](F)C1=CC(=O)C=C[C@]21C	-13.5108	0	0.1085	-0.1085	TN	0.0438	YES
#	355	O[C@@]12[C@H]3[C@@H]([C@@]4([C@H](CC3)C[C@@H](O[C@@H]3O[C@@H]([C@@H](O[C@@H]5O[C@@H]([C@@H](O[C@@H]6O[C@@H]([C@@H](O)[C@@H](O)C6)C)[C@@H](O)C5)C)[C@@H](O)C3)C)CC4)C)CC[C@@]1([C@H](CC2)C1=CC(=O)OC1)C	-14.3052	0	0.0827	-0.0827	TN	0.0909	YES
#	356	O[C@@]12[C@H]3[C@@H]([C@@]4([C@H](CC3)C[C@@H](O[C@@H]3O[C@@H]([C@@H](O[C@@H]5O[C@@H]([C@@H](O[C@@H]6O[C@@H]([C@@H](O)[C@@H](O)C6)C)[C@@H](O)C5)C)[C@@H](O)C3)C)CC4)C)C[C@@H](O)[C@@]1([C@@H](CC2)C1=CC(=O)OC1)C	-15.3498	0	0.0489	-0.0489	TN	0.0912	YES
-	357	n1nc(NN)c2c(c1NN)cccc2	11.4631	1	0.9184	0.0816	TP	0.0235	YES
*	358	O1[C@]2(O)N([C@H](C(=O)N3[C@H]2CCC3)Cc2ccccc2)C(=O)[C@@]1(NC(=O)[C@@H]1C[C@H]2[C@H](N(C1)C)Cc1c3c2cccc3[nH]c1)C	-4.90018	0	0.3878	-0.3878	TN	0.0527	YES
+	359	S1[C@H]([C@@H](OC(=O)C)C(=O)N(CCN(C)C)c2c1cccc2)c1ccc(OC)cc1	-4.40486	1	0.4038	0.5962	FN	0.0214	YES
-	360	S[C@@H](CS)CO	0.04864	0	0.5483	-0.5483	FP	0.0094	YES
*	361	O=N(=O)c1cc(N(=O)=O)ccc1	8.49387	1	0.8221	0.1779	TP	0.0148	YES
-	362	O[C@@H]1[C@@H]([C@H]([C@H](O)C1)/C=C/[C@@H](O)CCCCC)C/C=C\CCCC(=O)O	-4.97665	0	0.3853	-0.3853	TN	0.031	YES
*	363	O[C@H]1[C@@H]([C@H](C(=O)C1)C/C=C\CCCC(=O)O)/C=C/[C@@H](O)CCCCC	-1.02992	1	0.5133	0.4867	TP	0.0328	YES
+	364	O1CCOCC1	-5.87499	1	0.3561	0.6439	FN	0.0074	YES
*	365	O([C@@H](c1ccccc1)c1ccccc1)CCN(C)C	1.05156	0	0.5808	-0.5808	FP	0.0102	YES
#	366	O[C@@](CCCN1CCCCC1)(c1ccccc1)c1ccccc1	-10.1976	0	0.216	-0.216	TN	0.0169	YES
#	367	S(c1ccccc1)c1ccccc1	8.20731	1	0.8128	0.1872	TP	0.0077	YES
*	368	O(C(=O)C(C)(C)C)c1c(OC(=O)C(C)(C)C)ccc([C@H](O)CNC)c1	-4.84844	0	0.3894	-0.3894	TN	0.0186	YES
+	369	OCCN(c1nc(N2CCCCC2)c2nc(nc(N3CCCCC3)c2n1)N(CCO)CCO)CCO	-11.7737	0	0.1648	-0.1648	TN	0.0572	YES
#	370	[n+]12CC[n+]3c(c1cccc2)cccc3	4.6236	1	0.6966	0.3034	TP	0.0222	YES
-	371	O1[C@@H]2[C@H]([C@@H](N[C@H]1COCCOC)[C@@H](C[C@@](O)([C@H](O[C@@H]1O[C@@H](C[C@H](N(C)C)[C@H]1O)C)[C@H]([C@H](O[C@@H]1O[C@H]([C@H](O)[C@](OC)(C1)C)C)[C@H](C(=O)O[C@@H]([C@]2(O)C)CC)C)C)C)C)C	-5.68496	1	0.3623	0.6377	FN	0.0365	YES
-	372	O=C(N)[C@](CCN(C(C)C)C(C)C)(c1ccccc1)c1ncccc1	-4.27163	1	0.4081	0.5919	FN	0.0191	YES
+	373	S(SC(=S)N(CC)CC)C(=S)N(CC)CC	7.15563	1	0.7787	0.2213	TP	7.0227	No
*	374	Clc1c(OCCOS(=O)(=O)O)ccc(Cl)c1	3.84127	1	0.6713	0.3287	TP	0.0222	YES
-	375	Oc1cc(CCN[C@@H](CCc2ccc(O)cc2)C)ccc1O	-8.25235	0	0.279	-0.279	TN	0.0193	YES
-	376	O1[C@H]2[C@](OC(=O)C)([C@@H]3[C@@]([C@@H](O)C2)(C(=O)[C@H](O)C2=C([C@@H](OC(=O)[C@H](O)[C@@H](NC(=O)OC(C)(C)C)c4ccccc4)C[C@@](O)([C@H]3OC(=O)c3ccccc3)C2(C)C)C)C)C1	8.5562	1	0.8242	0.1758	TP	0.0704	YES
#	377	OCCCCCCCCCCCCCCCCCCCCCC	-6.88314	0	0.3234	-0.3234	TN	0.008	YES
+	378	S(=O)(=O)(Nc1ccc(CCN(CCOc2ccc(NS(=O)(=O)C)cc2)C)cc1)C	-12.0449	0	0.156	-0.156	TN	0.0383	YES
+	379	O([C@H]1C[C@H]2N3[C@H](C[C@@H](C2)C(=O)C3)C1)C(=O)c1c2c([nH]c1)cccc2	9.96532	1	0.8699	0.1301	TP	1.0242	No
#	380	O=C1[C@@H](C[C@H]2CCN(CC2)Cc2ccccc2)Cc2c1cc(OC)c(OC)c2	-3.17346	0	0.4438	-0.4438	TN	0.0257	YES
#	381	Oc1cc(CCN)ccc1O	-7.35112	0	0.3083	-0.3083	TN	0.0093	YES
-	382	S(C1=C(N2[C@@H]([C@H](C2=O)[C@H](O)C)[C@H]1C)C(=O)O)[C@H]1C[C@H](NC1)CNS(=O)(=O)N	-4.82764	1	0.3901	0.6099	FN	0.0333	YES
*	383	S1(=O)(=O)[C@@H](C[C@@H](NCC)c2c1sc(S(=O)(=O)N)c2)C	-10.3833	0	0.2099	-0.2099	TN	0.0242	YES
*	384	O(c1c2[C@H]([N+](CCc2cc(OC)c1OC)(CCCOC(=O)CCC(=O)OCCC[N+]1([C@@H](c2c(CC1)cc(OC)c(OC)c2OC)Cc1cc(OC)c(OC)c(OC)c1)C)C)Cc1cc(OC)c(OC)c(OC)c1)C	-21.8534	0	-0.1621	0.1621	TN	0.0747	YES
*	385	O=C1N(C[C@H]([C@@]1(c1ccccc1)c1ccccc1)CCN1CCOCC1)CC	-0.94887	1	0.5159	0.4841	TP	0.0242	YES
+	386	O1[C@@H](C(=O)N2CCN(CC2)c2nc3c(c(n2)N)cc(OC)c(OC)c3)COc2c1cccc2	1.30291	1	0.5889	0.4111	TP	0.0525	YES
*	387	O1Cc2c(/C(=C\CCN(C)C)/c3c1cccc3)cccc2	6.83005	1	0.7682	0.2318	TP	0.055	YES
+	388	O[C@@H]1C/C(=C/C=C\2/[C@H]3[C@@]([C@H](CC3)[C@H](C)/C=C/[C@@H](C(C)C)C)(CCC2)C)/C(=C)[C@@H](O)C1	-8.67006	0	0.2655	-0.2655	TN	0.0577	YES
+	389	O([C@H]1C[C@@](O)(Cc2c1c(O)c1c(c2O)C(=O)c2c(C1=O)c(OC)ccc2)C(=O)CO)[C@@H]1O[C@H]([C@@H](O)[C@@H](N)C1)C	-3.13866	1	0.4449	0.5551	FN	0.0376	YES
*	390	O[C@@H]1[C@@H]2[C@](O)(C(=O)C3=C(O)c4c([C@@H]([C@@H]13)C)cccc4O)C(=O)/C(=C(\O)/N)/C(=O)[C@H]2N(C)C	13.9418	1	0.9988	0.0012	TP	0.0645	YES
-	391	O([C@@](c1ccccc1)(c1ncccc1)C)CCN(C)C	-5.27262	0	0.3757	-0.3757	TN	0.0167	YES
+	392	O(c1ccc(/C(=C(/CC)\c2ccccc2)/c2cc(O)ccc2)cc1)CCN(C)C	3.38281	1	0.6564	0.3436	TP	0.0524	YES
-	393	O1C([C@H]2[C@H](c3c1cc(cc3O)CCCCC)C=C(CC2)C)(C)C	-6.70022	0	0.3294	-0.3294	TN	0.0263	YES
-	394	Fc1ccc(C(=O)CCCN2CCC(=CC2)n2c3c([nH]c2=O)cccc3)cc1	4.59912	0	0.6958	-0.6958	FP	0.0358	YES
#	395	s1c([C@@H](Oc2c3c(ccc2)cccc3)CCNC)ccc1	-2.90306	1	0.4525	0.5475	FN	0.0261	YES
*	396	FC(F)(F)c1c(NC(=O)[C@@H]2[C@@]3([C@H]([C@H]4[C@@H]([C@@]5([C@H](NC(=O)C=C5)CC4)C)CC3)CC2)C)cc(cc1)C(F)(F)F	-7.98736	0	0.2876	-0.2876	TN	0.0815	YES
#	397	O=C(CCN1CCCCC1)c1ccc(OCCCC)cc1	-6.30064	0	0.3423	-0.3423	TN	0.0159	YES
*	398	O[C@@H](Cn1c2c(n(c(=O)n(c2=O)C)C)nc1)CO	-13.5181	0	0.1083	-0.1083	TN	0.0354	YES
-	399	Brc1ccc(S(=O)(=O)N/C=N/CCSCc2nc(sc2)N=C(N)N)cc1	-1.47403	1	0.4989	0.5011	FN	1.0643	No
#	400	S(P(=O)(OCC)OCC)CC[N+](C)(C)C	-13.3703	0	0.1131	-0.1131	TN	0.0194	YES
+	401	Clc1c([C@@H](OCc2ccc(Cl)cc2)Cn2ccnc2)ccc(Cl)c1	-3.3044	0	0.4395	-0.4395	TN	0.0435	YES
+	402	O=C(N[C@@H](CCC(=O)O)C(=O)O)c1ccc([C@@H](Cc2nc3c(nc2)nc(nc3N)N)CC)cc1	5.84367	1	0.7362	0.2638	TP	1.0493	No
#	403	OC(=O)CN(CCN(CC(=O)O)CC(=O)O)CC(=O)O	1.14016	0	0.5837	-0.5837	FP	0.0158	YES
*	404	Oc1cc([N+](CC)(C)C)ccc1	-7.92021	0	0.2898	-0.2898	TN	0.008	YES
+	405	FC(F)[C@@](N)(CCCN)C(=O)O	-2.49193	0	0.4659	-0.4659	TN	0.0151	YES
*	406	S(=O)(=O)(CCc1cc2c(C[C@@H]3N(CCC3)C)c[nH]c2cc1)c1ccccc1	-4.769	0	0.392	-0.392	TN	0.0291	YES
*	407	O=c1n([nH]c(c1N/N=C\1/C(=O)C(=CC=C1)c1cc(ccc1)C(=O)O)C)c1cc(c(cc1)C)C	10.0366	1	0.8722	0.1278	TP	1.0611	No
-	408	O(CCn1c(N2CCCN(CC2)C)nc2c1cccc2)CC	4.75228	1	0.7008	0.2992	TP	0.0281	YES
-	409	S1C[C@H](O[C@H]1CO)n1cc(F)c(nc1=O)N	9.7728	1	0.8636	0.1364	TP	1.0271	No
*	410	O=C(N1[C@@H](CCC1)C(=O)O)[C@@H](N[C@@H](CCc1ccccc1)C(=O)OCC)C	0.9846	1	0.5786	0.4214	TP	0.0236	YES
+	411	Cl[C@@H](F)C(F)(F)OC(F)F	13.2879	1	0.9776	0.0224	TP	1.0238	No
#	412	Fc1c(N2CCNCC2)nc2n(CC)cc(c(=O)c2c1)C(=O)O	11.6464	1	0.9244	0.0756	TP	0.031	YES
*	413	S(c1ccc(C(=O)c2[nH]c(=O)[nH]c2C)cc1)C	7.39678	1	0.7866	0.2134	TP	0.0135	YES
*	414	O=C(N(CC)CC)/C(=C/c1cc(N(=O)=O)c(O)c(O)c1)/C#N	-1.37737	1	0.502	0.498	TP	0.0377	YES
+	415	O[C@@H]1[C@H](C(=C)[C@@H](n2c3[nH]c(nc(=O)c3nc2)N)C1)CO	1.1192	1	0.583	0.417	TP	0.0311	YES
*	416	S1/C(=C\C(=C\c2ccccc2)\C)/C(=O)N(CC(=O)O)C1=S	-8.66363	1	0.2657	0.7343	FN	1.0598	No
#	417	N12[C@@H](c3c(Cc4c1cccc4)cccc3)CN=C2N	-6.12342	0	0.3481	-0.3481	TN	0.0415	YES
#	418	O[C@H](c1cc(O)c(O)cc1)CNC	-5.0795	0	0.3819	-0.3819	TN	0.008	YES
+	419	O([C@H]1C[C@@](O)(Cc2c1c(O)c1c(c2O)C(=O)c2c(C1=O)c(OC)ccc2)C(=O)CO)[C@@H]1O[C@H]([C@H](O)[C@@H](N)C1)C	-2.04432	0	0.4804	-0.4804	TN	0.0375	YES
-	420	O1[C@@]23[C@H]([C@H]4[C@](C[C@@H]12)([C@@]1(OC(=O)CC1)CC4)C)[C@@H](CC1=CC(=O)CC[C@]31C)C(=O)OC	7.57999	1	0.7925	0.2075	TP	1.0462	No
-	421	O1[C@H]2[C@H]([C@H]([C@H](O)C2)/C=C/[C@@H](O)CCCCC)C/C/1=C/CCCC(=O)O	-3.05654	0	0.4475	-0.4475	TN	0.0353	YES
+	422	s1c(C/C(=C\c2n(c(nc2)CCCC)Cc2ccc(cc2)C(=O)O)/C(=O)O)ccc1	0.18945	0	0.5528	-0.5528	FP	0.0531	YES
#	423	S1SCCC(=O)N[C@@H](CCCCN=C(N)N)C(=O)NCC(=O)N[C@H](C(=O)N[C@H](C(=O)N2[C@@H](CCC2)C(=O)N[C@@H](C1)C(=O)N)Cc1c2c([nH]c1)cccc2)CC(=O)O	-2.19403	0	0.4755	-0.4755	TN	0.0554	YES
*	424	O1[C@@]2(O)N([C@@H](C(CC)(C)C)C(=O)N3[C@@H]2CCC3)C(=O)[C@@]1(NC(=O)[C@H]1C[C@@H]2[C@@H](N(C1)C)Cc1c3c2cccc3[nH]c1)C(C)C	-10.8888	0	0.1935	-0.1935	TN	0.0518	YES
+	425	O1[C@]2(O)N([C@H](C(=O)N3[C@H]2CCC3)Cc2ccccc2)C(=O)[C@@]1(NC(=O)[C@H]1CN([C@H]2C(=C1)c1c3c(C2)c[nH]c3ccc1)C)C	-1.00605	0	0.514	-0.514	FP	0.0575	YES
*	426	O(c1c(OCCOC)cc2ncnc(Nc3cc(ccc3)C#C)c2c1)CCOC	11.0896	1	0.9063	0.0937	TP	0.048	YES
-	427	S(C1=C(N2[C@@H]([C@H](C2=O)[C@H](O)C)[C@H]1C)C(=O)O)[C@H]1C[C@H](NC1)C(=O)Nc1cc(ccc1)C(=O)O	5.40804	1	0.7221	0.2779	TP	0.0338	YES
+	428	O(N(=O)=O)[C@@H]([C@H](ON(=O)=O)CON(=O)=O)CON(=O)=O	-5.86747	1	0.3564	0.6436	FN	3.0231	No
+	429	O([C@@H]1[C@H]([C@H](O[C@@H]2O[C@H]([C@H](O)[C@](OC)(C2)C)C)[C@H](C(=O)O[C@@H]([C@@](O)([C@H](O)[C@H](C(=O)[C@@H](C[C@]1(O)C)C)C)C)CC)C)C)[C@@H]1O[C@@H](C[C@H](N(C)C)[C@H]1O)C	-0.88906	1	0.5178	0.4822	TP	0.0304	YES
*	430	Fc1ccc([C@@]2(OCc3c2ccc(c3)C#N)CCCN(C)C)cc1	-0.18978	1	0.5405	0.4595	TP	0.0372	YES
*	431	O(C[C@@H](O)CNC(C)C)c1ccc(CCC(=O)OC)cc1	-4.18989	0	0.4108	-0.4108	TN	0.0129	YES
#	432	[S@@](=O)(Cc1ncc(c(OC)c1C)C)c1[nH]c2c(n1)ccc(OC)c2	-0.49701	0	0.5306	-0.5306	FP	0.0268	YES
+	433	Clc1cc2c(n3c(nnc3)CN=C2c2ccccc2)cc1	-1.73907	0	0.4903	-0.4903	TN	0.0369	YES
*	434	O[C@@H]1[C@@]2([C@H]([C@H]3[C@H](CC2)c2c(CC3)cc(O)cc2)CC1)C	-2.10621	1	0.4784	0.5216	FN	0.0204	YES
#	435	ClCCN(C(=O)Oc1cc2c([C@H]3[C@@H]([C@@H]4[C@]([C@H](O)CC4)(CC3)C)CC2)cc1)CCCl	-2.53656	1	0.4644	0.5356	FN	0.0386	YES
-	436	Clc1ccc(N2[C@@H](OC(=O)N3CCN(CC3)C)c3nccnc3C2=O)nc1	-9.56964	0	0.2363	-0.2363	TN	0.049	YES
+	437	O=C(NCCO)Cn1c(ncc1)N(=O)=O	4.71025	1	0.6994	0.3006	TP	0.0252	YES
-	438	Clc1c(C(=O)C(=C)CC)ccc(OCC(=O)O)c1Cl	0.67297	1	0.5685	0.4315	TP	0.0208	YES
-	439	OC[C@@H](NCCN[C@@H](CC)CO)CC	-7.94774	1	0.2889	0.7111	FN	0.0064	YES
-	440	OCC	-0.65225	1	0.5255	0.4745	TP	0.0019	YES
#	441	OCCN	2.52648	0	0.6286	-0.6286	FP	0.003	YES
+	442	Cl/C=C/[C@@](O)(CC)C#C	4.45762	1	0.6912	0.3088	TP	0.0187	YES
#	443	O(C1(CCCCC1)C#C)C(=O)N	-3.6174	0	0.4294	-0.4294	TN	0.0148	YES
#	444	S=C(N)c1cc(ncc1)CC	12.8956	1	0.9649	0.0351	TP	0.0174	YES
-	445	O=C1NC(=O)C[C@]1(CC)C	-2.87196	0	0.4535	-0.4535	TN	0.0082	YES
#	446	BrCC	-1.68148	1	0.4921	0.5079	FN	0.0113	YES
-	447	ClCC	1.17249	1	0.5847	0.4153	TP	0.0042	YES
+	448	ClCCO	1.0876	1	0.5819	0.4181	TP	0.0076	YES
#	449	BrCCBr	-5.43276	1	0.3705	0.6295	FN	0.0269	YES
-	450	ClCCCl	5.03453	1	0.7099	0.2901	TP	0.0082	YES
-	451	NCCN	0.36428	1	0.5585	0.4415	TP	0.0021	YES
-	452	N1CC1	-4.4431	1	0.4026	0.5974	FN	0.0039	YES
*	453	ClC(Cl)C	3.92456	1	0.674	0.326	TP	0.0082	YES
#	454	O=C(Nc1c(cccc1C)C)[C@@H](N(CCC)CC)CC	-5.21515	0	0.3775	-0.3775	TN	0.014	YES
+	455	P(=O)(O)(O)C(P(=O)(O)O)(O)C	-7.10646	0	0.3162	-0.3162	TN	0.0161	YES
#	456	O1[C@@](c2[nH]c3c(c2CC1)cccc3CC)(CC)CC(=O)O	4.06948	1	0.6787	0.3213	TP	0.0265	YES
-	457	O(C(=O)c1n([C@@H](c2ccccc2)C)cnc1)CC	0.73118	0	0.5704	-0.5704	FP	0.019	YES
+	458	O[C@@]1([C@@]2([C@H]([C@H]3[C@@H]([C@@H]4C(=CC(=O)CC4)CC3)C(=C)C2)CC1)CC)C#C	1.14098	1	0.5837	0.4163	TP	0.0384	YES
#	459	O([C@H]1[C@@H]2[C@@H]([C@@H](c3c1cc1OCOc1c3)c1cc(OC)c(O)c(OC)c1)C(=O)OC2)[C@@H]1O[C@H]2[C@@H](O[C@@H](OC2)C)[C@H](O)[C@H]1O	7.51538	1	0.7904	0.2096	TP	0.0529	YES
*	460	Brc1c(Oc2c(cc(cc2C)C#N)C)nc(Nc2ccc(cc2)C#N)nc1N	21.748	1	1.252	-0.252	TP	0.0382	YES
#	461	O(c1c(c(c(c(c1)C)/C=C/C(=C/C=C/C(=C\C(=O)OCC)/C)/C)C)C)C	0.92667	1	0.5767	0.4233	TP	0.0558	YES
-	462	Clc1c(c(C(=O)O[C@H]2[C@H](O[C@@H]3O[C@H]([C@H](OC)[C@@](N(=O)=O)(C3)C)C)C[C@H](O[C@H]3[C@H](O)C[C@@]4(O[C@]5([C@H](O4)[C@H](O[C@@H](O[C@H]4[C@@H](OC)[C@H](O[C@@H](O[C@H]6[C@H](O)[C@H](OC)[C@H](O[C@@H]7OC[C@@H]8O[C@@]9(O[C@H]8[C@H]7O)OC[C@@H](OC(=O)c7c(cc(O)cc7O)C)[C@@H]7OCO[C@@H]97)O[C@@H]6COC)[C@@H]4O)C)[C@H]5O)C)C)O[C@@H]3C)O[C@@H]2C)c(OC)c(Cl)c1O)C	5.48244	1	0.7245	0.2755	TP	6.0972	No
+	463	O=C1[C@@]2([C@H]([C@H]3[C@H](CC2)[C@@]2(C(=CC(=O)C=C2)C(=C)C3)C)CC1)C	1.01325	0	0.5795	-0.5795	FP	0.0298	YES
+	464	S(=O)(=O)(c1ccc(/C=C\2/C(=C(c3c2ccc(F)c3)CC(=O)O)C)cc1)C	6.11617	1	0.745	0.255	TP	0.0607	YES
#	465	Fc1ccc(N2[C@@H]([C@@H](CC[C@H](O)c3ccc(F)cc3)C2=O)c2ccc(O)cc2)cc1	-2.52091	1	0.4649	0.5351	FN	0.0394	YES
+	466	O(CC(CCn1c2nc(ncc2nc1)N)COC(=O)C)C(=O)C	2.14251	1	0.6162	0.3838	TP	0.0317	YES
#	467	S(CC/C(=N/S(=O)(=O)N)/N)Cc1nc(sc1)N=C(N)N	9.30808	1	0.8485	0.1515	TP	0.0547	YES
+	468	O(CC(c1ccccc1)COC(=O)N)C(=O)N	-1.15989	1	0.5091	0.4909	TP	0.0122	YES
-	469	Clc1c([C@H]2C(=C(NC(=C2C(=O)OC)C)C)C(=O)OCC)cccc1Cl	-2.33167	0	0.4711	-0.4711	TN	0.0266	YES
#	470	O=C(c1ccc(c2ccccc2)cc1)CCC(=O)O	5.12618	1	0.7129	0.2871	TP	0.0143	YES
-	471	Clc1ccc(C(=O)c2ccc(OC(C)(C)C(=O)OC(C)C)cc2)cc1	1.46917	1	0.5943	0.4057	TP	0.0194	YES
-	472	Clc1c2c([C@@H](CNCC2)c2ccc(O)cc2)cc(O)c1O	-7.22184	1	0.3125	0.6875	FN	0.0199	YES
*	473	O(c1cc([C@@H](C)C(=O)O)ccc1)c1ccccc1	2.64082	1	0.6323	0.3677	TP	0.0103	YES
#	474	O=C(Nc1ccc(O)cc1)/C=C(/C=C/C=C(/C=C/C1=C(CCCC1(C)C)C)\C)\C	1.8322	1	0.6061	0.3939	TP	0.0652	YES
*	475	O=C(N([C@H]1CCN(CC1)CCc1ccccc1)c1ccccc1)CC	-2.51041	0	0.4653	-0.4653	TN	0.02	YES
+	476	Clc1ccc(c2nc(sc2CC(=O)O)c2ccccc2)cc1	10.2694	1	0.8797	0.1203	TP	0.0306	YES
+	477	O(c1c([C@H](CCN(C(C)C)C(C)C)c2ccccc2)cc(cc1)CO)C(=O)C(C)C	0.5904	0	0.5658	-0.5658	FP	0.0199	YES
#	478	Ic1cn([C@@H]2O[C@@H]([C@@H](O)[C@@H]2F)CO)c(=O)[nH]c1=O	7.3715	1	0.7857	0.2143	TP	0.0291	YES
#	479	O=C(NC(C)(C)C)[C@@H]1[C@@]2([C@H]([C@H]3[C@@H]([C@@]4([C@H](NC(=O)C=C4)CC3)C)CC2)CC1)C	-4.7315	0	0.3932	-0.3932	TN	0.0352	YES
+	480	O(CCN1CCCCC1)C(=O)c1c2oc(c(c(=O)c2ccc1)C)c1ccccc1	-0.46612	0	0.5316	-0.5316	FP	0.0329	YES
+	481	FC(F)(F)COc1c(C(=O)NC[C@H]2NCCCC2)cc(OCC(F)(F)F)cc1	-6.93611	0	0.3217	-0.3217	TN	0.0454	YES
*	482	Fc1c(N2CCN(CC2)C)c(F)cc2c1n(CCF)cc(c2=O)C(=O)O	1.35291	1	0.5906	0.4094	TP	0.0407	YES
+	483	S(CC1=C(N2[C@H](OC1)[C@](OC)(NC(=O)CSC(F)F)C2=O)C(=O)O)c1n(nnn1)CCO	7.77554	1	0.7988	0.2012	TP	0.0688	YES
*	484	Clc1c(c2noc(c2C(=O)N[C@H]2[C@H]3SC([C@@H](N3C2=O)C(=O)O)(C)C)C)c(F)ccc1	4.08896	1	0.6793	0.3207	TP	0.0423	YES
+	485	Fc1cn([C@@H]2O[C@@H]([C@@H](O)C2)CO)c(=O)[nH]c1=O	7.00129	1	0.7737	0.2263	TP	0.0219	YES
-	486	Fc1c([C@](O)(Cn2ncnc2)Cn2ncnc2)ccc(F)c1	3.49682	1	0.6601	0.3399	TP	0.0427	YES
-	487	Fc1c([nH]c(=O)nc1)N	4.03281	1	0.6775	0.3225	TP	0.0141	YES
-	488	F[C@]12[C@H]([C@H]3[C@@]([C@](O)(CC3)C(=O)CO)(C[C@@H]2O)C)CCC2=CC(=O)CC[C@]12C	-7.623	0	0.2995	-0.2995	TN	0.0277	YES
+	489	Fc1cc2c(n3c(CN(C2=O)C)c(nc3)C(=O)OCC)cc1	0.55959	0	0.5648	-0.5648	FP	0.0353	YES
*	490	Fc1cc2CC[C@H](n3c2c(c(=O)c(c3)C(=O)O)c1)C	4.408	1	0.6896	0.3104	TP	0.028	YES
*	491	F[C@@]12[C@H]([C@H]3[C@@]([C@](O)([C@@H](C3)C)C(=O)CO)(C[C@@H]1O)C)C[C@H](F)C1=CC(=O)C=C[C@]21C	-13.1019	0	0.1218	-0.1218	TN	0.0382	YES
-	492	Fc1ccc([C@H](N2CCN(CC2)C/C=C/c2ccccc2)c2ccc(F)cc2)cc1	-1.51414	0	0.4976	-0.4976	TN	0.0406	YES
-	493	F[C@H]1C[C@H]2[C@H]3[C@@]([C@@]4(OC(O[C@@H]4C3)(C)C)C(=O)CO)(C[C@H](O)[C@@H]2[C@@]2(C1=CC(=O)C=C2)C)C	-12.4359	0	0.1434	-0.1434	TN	0.0369	YES
#	494	F[C@@]12[C@H]([C@H]3[C@@]([C@@]4(OC(O[C@@H]4C3)(C)C)C(=O)CO)(C[C@@H]1O)C)C[C@H](F)C1=CC(=O)C=C[C@]21C	-16.0398	0	0.0265	-0.0265	TN	0.0442	YES
-	495	F[C@@]12[C@H]([C@H]3[C@@]([C@@]4(OC(O[C@@H]4C3)(C)C)C(=O)COC(=O)C)(C[C@@H]1O)C)C[C@H](F)C1=CC(=O)C=C[C@]21C	-15.6305	0	0.0398	-0.0398	TN	0.0467	YES
+	496	O1[C@@]2(c3c(C1=O)cccc3)c1c(Oc3c2ccc(O)c3)cc(O)cc1	-2.81459	0	0.4554	-0.4554	TN	0.0394	YES
*	497	FCC(=O)O	1.40745	1	0.5923	0.4077	TP	0.0047	YES
-	498	F[C@@]12[C@H]([C@H]3[C@@]([C@](O)(CC3)C(=O)C)(C[C@@H]1O)C)C[C@@H](C1=CC(=O)C=C[C@]21C)C	-14.6041	0	0.073	-0.073	TN	0.0335	YES
-	499	Fc1c(=O)[nH]c(=O)[nH]c1	3.24135	1	0.6518	0.3482	TP	0.0082	YES
-	500	FC(F)(F)c1ccc(O[C@@H](CCNC)c2ccccc2)cc1	-7.82303	1	0.293	0.707	FN	0.0247	YES
-	501	F[C@]12[C@H]([C@H]3[C@@]([C@@](O)(CC3)C)(C[C@@H]2O)C)CCC2=CC(=O)CC[C@]12C	-7.9412	1	0.2891	0.7109	FN	0.0259	YES
*	502	S1c2c(N(CCCN3CCN(CC3)CCO)c3c1cccc3)cc(cc2)C(F)(F)F	0.11093	1	0.5503	0.4497	TP	0.0548	YES
*	503	F[C@H]1C[C@H]2[C@H]3[C@@]([C@@]4(OC(O[C@@H]4C3)(C)C)C(=O)CO)(C[C@H](O)[C@@H]2[C@@]2(C1=CC(=O)CC2)C)C	-10.8887	0	0.1935	-0.1935	TN	0.0354	YES
-	504	Clc1cc2c(N(CCN(CC)CC)C(=O)CN=C2c2c(F)cccc2)cc1	-10.9726	1	0.1908	0.8092	FN	0.0304	YES
*	505	Fc1c(ccc([C@@H](C)C(=O)O)c1)c1ccccc1	6.82726	1	0.7681	0.2319	TP	0.0131	YES
-	506	FC(F)(F)c1cc(NC(=O)C(C)C)ccc1N(=O)=O	0.8216	1	0.5733	0.4267	TP	0.0308	YES
+	507	S(C(=O)[C@]1(O)[C@@]2([C@H]([C@H]3[C@](F)([C@@H](O)C2)[C@@]2(C(=CC(=O)C=C2)[C@@H](F)C3)C)C[C@H]1C)C)CF	-12.0916	0	0.1545	-0.1545	TN	1.0425	No
*	508	Fc1ccc(c2c(n(C(C)C)c3c2cccc3)/C=C/[C@@H](O)C[C@@H](O)CC(=O)O)cc1	3.98723	1	0.676	0.324	TP	0.0388	YES
#	509	FC(F)(F)c1ccc(/C(=N/OCCN)/CCCCOC)cc1	-4.73051	1	0.3933	0.6067	FN	0.0568	YES
-	510	OC(=O)[C@@H](NC(=O)c1ccc(NCc2nc3c([nH]c(nc3=O)N)nc2)cc1)CCC(=O)O	-2.18596	0	0.4758	-0.4758	TN	2.0415	No
-	511	[nH]1ncc(c1)C	-0.19148	1	0.5405	0.4595	TP	0.0056	YES
*	512	S(=O)(=O)(O)N[C@@H]1[C@@H](OS(=O)(=O)O)[C@H](O[C@@H]2O[C@@H]([C@@H](O[C@H]3O[C@@H]([C@@H](O)[C@H](O)[C@H]3NS(=O)(=O)O)COS(=O)(=O)O)[C@H](O)[C@H]2O)C(=O)O)[C@H](O[C@H]1O[C@H]1[C@H](O)[C@@H](OS(=O)(=O)O)[C@@H](O[C@H]1C(=O)O)O[C@H]1[C@H](O)[C@@H](NS(=O)(=O)O)[C@H](O[C@@H]1COS(=O)(=O)O)OC)COS(=O)(=O)O	-0.98362	1	0.5148	0.4852	TP	0.0855	YES
+	513	O=C1[C@@]2([C@H]([C@H]3[C@@H]([C@@]4(C(=C(O)C(=O)CC4)CC3)C)CC2)CC1)C	2.16987	0	0.617	-0.617	FP	0.0331	YES
-	514	O[C@@H](CN[C@@H](Cc1ccc(OC)cc1)C)c1cc(NC=O)c(O)cc1	-9.17146	0	0.2492	-0.2492	TN	0.0168	YES
*	515	S(=O)(=O)(N(C[C@@H](OP(=O)(O)O)[C@@H](NC(=O)O[C@H]1CCOC1)Cc1ccccc1)CC(C)C)c1ccc(N)cc1	-1.00521	1	0.5141	0.4859	TP	0.0343	YES
#	516	P(=O)(O)(O)n1[nH]c(nc1=O)CN1[C@H]([C@H](OCC1)O[C@@H](c1cc(cc(c1)C(F)(F)F)C(F)(F)F)C)c1ccc(F)cc1	8.75338	1	0.8306	0.1694	TP	0.0718	YES
*	517	P(=O)(O)(O)C(=O)O	1.68457	1	0.6013	0.3987	TP	0.0079	YES
+	518	P(=O)(O)(O)[C@H]1O[C@H]1C	-1.46592	1	0.4991	0.5009	FN	0.0068	YES
+	519	P(=O)(O[C@@H](OC(=O)CC)C(C)C)(CC(=O)N1C[C@H](C2CCCCC2)C[C@H]1C(=O)O)CCCCc1ccccc1	-7.48907	1	0.3038	0.6962	FN	0.0311	YES
#	520	P(=O)(OCN1C(=O)[C@](NC1=O)(c1ccccc1)c1ccccc1)(O)O	-1.99418	0	0.482	-0.482	TN	0.0251	YES
-	521	P(=O)(OCOc1c(C(C)C)cccc1C(C)C)(O)O	1.39207	0	0.5918	-0.5918	FP	0.0194	YES
#	522	ClCCN(N=O)C(=O)N[C@H](P(=O)(OCC)OCC)C	5.08539	1	0.7116	0.2884	TP	0.0255	YES
+	523	O=C(N)c1cc2c3C[C@H](NC)CCc3[nH]c2cc1	2.399	0	0.6245	-0.6245	FP	0.0206	YES
#	524	[S@](=O)(CCCCCCCCC[C@H]1[C@H]2[C@H]3[C@](CC[C@@H]2c2c(C1)cc(O)cc2)([C@@H](O)CC3)C)CCCC(F)(F)C(F)(F)F	-8.28028	0	0.2781	-0.2781	TN	0.0535	YES
-	525	O1CCN(/N=C/c2oc(N(=O)=O)cc2)C1=O	1.05757	1	0.581	0.419	TP	0.0413	YES
*	526	Clc1c(S(=O)(=O)N)cc(c(NCc2occc2)c1)C(=O)O	7.82989	1	0.8006	0.1994	TP	1.0311	No
+	527	O[C@H]1[C@@H]2[C@@]([C@@]3([C@@H](C1)/C(=C(\CCC=C(C)C)/C(=O)O)/[C@@H](OC(=O)C)C3)C)(CC[C@@H]1[C@@]2(CC[C@@H](O)[C@H]1C)C)C	-7.62737	1	0.2993	0.7007	FN	0.0543	YES
-	528	OC(=O)CC1(CCCCC1)CN	2.28362	1	0.6207	0.3793	TP	0.0109	YES
*	529	O(C(=O)CCCCCN=C(N)N)c1ccc(cc1)C(=O)OCC	-0.62905	1	0.5263	0.4737	TP	0.0178	YES
#	530	OC(=O)CN(CCN(CC(=O)NC)CC(=O)O)CCN(CC(=O)NC)CC(=O)O	-3.35266	0	0.4379	-0.4379	TN	0.022	YES
-	531	P(=O)(O[C@H]1CC[C@@](CC1)(c1ccccc1)c1ccccc1)(OC[C@H](N(CC(=O)O)CC(=O)O)CN(CCN(CC(=O)O)CC(=O)O)CC(=O)O)O	-4.24151	1	0.4091	0.5909	FN	0.0432	YES
*	532	OC(=O)CN(CCN(CC(=O)O)CC(=O)O)CCN(CC(=O)O)CC(=O)O	-0.30798	1	0.5367	0.4633	TP	0.0213	YES
*	533	O[C@@H](CN1CCN(CCN(CCN(CC1)CC(=O)O)CC(=O)O)CC(=O)O)C	-8.99787	0	0.2549	-0.2549	TN	0.0232	YES
-	534	OC(=O)CN(CCN(CC(=O)NCCOC)CC(=O)O)CCN(CC(=O)NCCOC)CC(=O)O	-5.82478	0	0.3578	-0.3578	TN	0.0274	YES
+	535	OC(=O)CN(C[C@H](N(CC(=O)O)CC(=O)O)Cc1ccc(OCC)cc1)CCN(CC(=O)O)CC(=O)O	-1.98637	1	0.4823	0.5177	FN	0.0297	YES
*	536	O(CC[N+](CC)(CC)CC)c1c(OCC[N+](CC)(CC)CC)cccc1OCC[N+](CC)(CC)CC	-22.733	0	-0.1906	0.1906	TN	0.03	YES
#	537	OCCCC(=O)O	1.871	0	0.6074	-0.6074	FP	0.005	YES
*	538	O(C(CO)CO)Cn1c2[nH]c(nc(=O)c2nc1)N	-4.58188	1	0.3981	0.6019	FN	0.0261	YES
#	539	Clc1ccc(C[C@H](NC(=O)[C@H](NC(=O)C)Cc2cc3c(cc2)cccc3)C(=O)N[C@H](C(=O)N[C@@H](C(=O)N[C@@H](C(=O)N[C@@H](C(=O)N[C@H](C(=O)N[C@H](C(=O)N2[C@@H](CCC2)C(=O)N[C@H](C)C(=O)N)CCCCN=C(NCC)NCC)CC(C)C)CCCCN=C(NCC)NCC)Cc2ccc(O)cc2)CO)Cc2cccnc2)cc1	-12.1813	0	0.1516	-0.1516	TN	0.0967	YES
#	540	Fc1c(N2C[C@H](NCC2)C)c(OC)c2n(C3CC3)cc(c(=O)c2c1)C(=O)O	6.95122	1	0.7721	0.2279	TP	0.0419	YES
*	541	Clc1cc(Nc2ncnc3c2cc(OCCCN2CCOCC2)c(OC)c3)ccc1F	8.63076	1	0.8266	0.1734	TP	0.0451	YES
-	542	FC1(F)[C@H](O)[C@H](O[C@H]1n1ccc(nc1=O)N)CO	1.5804	1	0.5979	0.4021	TP	1.0235	No
*	543	O(CCCC(C)(C)C(=O)O)c1c(ccc(c1)C)C	1.68962	1	0.6015	0.3985	TP	0.0126	YES
#	544	Fc1c(N2C[C@@H](/C(=N/OC)/C2)CN)nc2n(C3CC3)cc(c(=O)c2c1)C(=O)O	22.5251	1	1.2772	-0.2772	TP	0.069	YES
-	545	O([C@@H]1[C@@H](O)[C@H](O[C@H]2O[C@@H](CC[C@H]2N)CN)[C@@H](N)C[C@H]1N)[C@H]1OC[C@](O)([C@H](NC)[C@H]1O)C	-2.88896	0	0.453	-0.453	TN	0.0183	YES
*	546	N(c1ccc(/C(=C\2/C=CC(=[N+](C)C)C=C2)/c2ccc(N(C)C)cc2)cc1)(C)C	-3.03427	0	0.4483	-0.4483	TN	0.0539	YES
*	547	S(=O)(=O)(NC(=O)NN1C[C@@H]2[C@@H](CCC2)C1)c1ccc(cc1)C	5.26072	1	0.7173	0.2827	TP	0.0233	YES
-	548	S(=O)(=O)(NC(=O)N[C@H]1CC[C@@H](CC1)C)c1ccc(CCNC(=O)N2CC(=C(C2=O)CC)C)cc1	-2.58465	1	0.4629	0.5371	FN	0.0321	YES
+	549	S(CC[C@H](NC(=O)[C@@H](NC(=O)[C@@H](NC(=O)[C@@H](NC(=O)[C@@H](NC(=O)[C@@H](NC(=O)[C@@H](NC(=O)[C@@H](NC(=O)[C@@H](NC(=O)[C@@H](NC(=O)[C@@H](NC(=O)[C@@H](NC(=O)[C@@H](NC(=O)[C@@H](NC(=O)[C@@H](NC(=O)[C@@H](NC(=O)[C@@H](NC(=O)[C@@H](NC(=O)[C@@H](NC(=O)[C@@H](NC(=O)[C@@H](NC(=O)[C@@H](NC(=O)[C@@H](NC(=O)CNC(=O)[C@@H](NC(=O)[C@@H](NC(=O)[C@@H](N)Cc1[nH]cnc1)CO)CCC(=O)N)[C@H](O)C)Cc1ccccc1)[C@H](O)C)C…	-23.7357	0	-0.2231	0.2231	TN	0.1819	YES
*	550	OC(=O)[C@@H](N)CCC(=O)N	-1.81634	1	0.4878	0.5122	FN	0.0062	YES
*	551	O=C1NC(=O)CC[C@@]1(CC)c1ccccc1	-2.818	0	0.4553	-0.4553	TN	0.0119	YES
-	552	Clc1cc(C(=O)NCCc2ccc(S(=O)(=O)NC(=O)NC3CCCCC3)cc2)c(OC)cc1	-4.27623	1	0.408	0.592	FN	0.0403	YES
+	553	O([C@H]1C[N+](CC1)(C)C)C(=O)[C@@](O)(C1CCCC1)c1ccccc1	-9.41171	0	0.2414	-0.2414	TN	0.0225	YES
*	554	O=C(N1[C@@H](CCC1)C(=O)NCC(=O)N)[C@H](NC(=O)[C@H](NC(=O)CNC(=O)[C@H](NC(=O)[C@H](NC(=O)[C@@H](NC(=O)[C@@H](NC(=O)[C@H]1NC(=O)CC1)Cc1[nH]cnc1)Cc1c2c([nH]c1)cccc2)CO)Cc1ccc(O)cc1)CC(C)C)CCCN=C(N)N	-11.6379	0	0.1692	-0.1692	TN	0.0716	YES
+	555	O=C(N1[C@@H](CCC1)C(=O)NNC(=O)N)[C@H](NC(=O)[C@H](NC(=O)[C@H](NC(=O)[C@H](NC(=O)[C@H](NC(=O)[C@@H](NC(=O)[C@@H](NC(=O)[C@H]1NC(=O)CC1)Cc1[nH]cnc1)Cc1c2c([nH]c1)cccc2)CO)Cc1ccc(O)cc1)COC(C)(C)C)CC(C)C)CCCN=C(N)N	-3.98798	0	0.4173	-0.4173	TN	0.0818	YES
-	556	O=C(N[C@H]1C[C@H]2N([C@@H](C1)CCC2)C)c1nn(c2c1cccc2)C	-2.30384	1	0.472	0.528	FN	0.0265	YES
*	557	Fc1c(N2C[C@H](NCC2)C)cc2n(C3CC3)cc(c(=O)c2c1C)C(=O)O	8.02947	1	0.8071	0.1929	TP	0.0395	YES
-	558	Clc1c2O[C@]3([C@@H](CC(=O)C=C3OC)C)C(=O)c2c(OC)cc1OC	1.92246	1	0.609	0.391	TP	0.0285	YES
-	559	O(C[C@H](O)CO)c1c(OC)cccc1	-2.35994	0	0.4701	-0.4701	TN	0.0076	YES
*	560	Clc1c(c(Cl)ccc1)/C=N/N=C(N)N	-0.1184	1	0.5428	0.4572	TP	0.0298	YES
-	561	O1C2(OC[C@H]1CN=C(N)N)CCCCC2	-10.2674	0	0.2137	-0.2137	TN	0.0142	YES
-	562	N1(CCCCCCC1)CCN=C(N)N	-8.89438	0	0.2582	-0.2582	TN	0.0124	YES
+	563	Clc1c(CC(=O)N=C(N)N)c(Cl)ccc1	-0.28813	1	0.5373	0.4627	TP	0.0224	YES
#	564	O[C@H](NC(=O)CCCCCCN=C(N)N)C(=O)NCCCCNCCCN	-5.71438	0	0.3614	-0.3614	TN	0.017	YES
+	565	Clc1cc2c(N(CC(F)(F)F)C(=O)CN=C2c2ccccc2)cc1	-3.94188	0	0.4188	-0.4188	TN	0.0337	YES
+	566	ClCC(=O)[C@]12OC(O[C@@H]2C[C@@H]2[C@@]1(C[C@H](O)[C@@]1(F)[C@H]2CCC2=CC(=O)CC[C@]12C)C)(C)C	-0.44	0	0.5324	-0.5324	FP	2.0311	No
*	567	ClCC(=O)[C@]1(OC(=O)CC)[C@]2([C@@H]([C@H]3[C@](F)([C@H](O)C2)[C@@]2(C(=CC(=O)C=C2)[C@@H](F)C3)C)C[C@@H]1C)C	-9.45851	0	0.2399	-0.2399	TN	0.0427	YES
+	568	Clc1c2cc([C@@H](O)CCN(CCCC)CCCC)c3c(c2cc(Cl)c1)cc(cc3)C(F)(F)F	2.7097	1	0.6346	0.3654	TP	0.0503	YES
-	569	Br[C@@H](Cl)C(F)(F)F	8.66494	1	0.8277	0.1723	TP	0.0209	YES
*	570	S(=O)(=O)(O)N[C@H]1[C@H](OS(=O)(=O)O)[C@H](O[C@H]2O[C@@H]([C@@H](O)[C@@H](O)[C@H]2OS(=O)(=O)O)C(=O)O)[C@H](O[C@H]1O[C@H]1[C@H](O)[C@H](OS(=O)(=O)O)[C@@H](O[C@@H]1C(=O)O)O[C@H]1[C@H](O)[C@H](NC(=O)C)[C@@H](O[C@@H]1COS(=O)(=O)O)O)CO	17.3887	1	1.1106	-0.1106	TP	0.0523	YES
#	571	Cl[C@@]12[C@H]3[C@@H]([C@@](Cl)(C1(Cl)Cl)C(=C2Cl)Cl)C=C[C@H]3Cl	16.326	1	1.0761	-0.0761	TP	0.0555	YES
*	572	Clc1c(Cc2c(O)c(Cl)cc(Cl)c2Cl)c(O)c(Cl)cc1Cl	-7.07209	0	0.3173	-0.3173	TN	0.0595	YES
#	573	[N+]([C@H]1c2c(c3c1cccc3)cccc2)(CCCCCC[N+]([C@H]1c2c(c3c1cccc3)cccc2)(C)C)(C)C	-2.24967	0	0.4737	-0.4737	TN	0.0501	YES
-	574	[nH]1c(CCN)cnc1	-7.31936	0	0.3093	-0.3093	TN	0.0086	YES
#	575	O=C(N1[C@@H](CCC1)C(=O)NCC)[C@@H](NC(=O)[C@@H](NC(=O)[C@H](NC(=O)[C@@H](NC(=O)[C@@H](NC(=O)[C@@H](NC(=O)[C@@H](NC(=O)[C@H]1NC(=O)CC1)Cc1[nH]cnc1)Cc1c2c([nH]c1)cccc2)CO)Cc1ccc(O)cc1)Cc1ncn(c1)Cc1ccccc1)CC(C)C)CCCN=C(N)N	-6.94454	0	0.3215	-0.3215	TN	0.0869	YES
#	576	O([C@H]1C[C@@H]2N([C@@H](CC2)C1)C)C(=O)[C@H](O)c1ccccc1	-2.45866	0	0.4669	-0.4669	TN	0.014	YES
#	577	O([C@H]1[C@H]2[C@@]3(N(CCC3)CCc3c2cc2OCOc2c3)C=C1OC)C(=O)[C@](O)(CCCC(O)(C)C)CC(=O)OC	0.47332	1	0.562	0.438	TP	0.0564	YES
+	578	o1c(CNc2ncnc3nc[nH]c23)ccc1	-10.4048	0	0.2092	-0.2092	TN	2.0343	No
*	579	N(N)c1nncc2c1cccc2	7.86933	1	0.8019	0.1981	TP	0.0148	YES
-	580	Clc1c(S(=O)(=O)N)cc2S(=O)(=O)NCNc2c1	-2.02884	1	0.4809	0.5191	FN	0.0243	YES
-	581	S1(=O)(=O)NCNc2c1cc(S(=O)(=O)N)c(c2)C(F)(F)F	-6.33715	0	0.3412	-0.3412	TN	0.0384	YES
-	582	O1[C@@H]2[C@]34[C@H]([C@H](N(CC3)C)Cc3c4c1c(O)cc3)CCC2=O	-4.6139	0	0.397	-0.397	TN	0.0431	YES
+	583	O[C@H]([C@@H]1N2C[C@@H]([C@H](C1)CC2)CC)c1c2c(ncc1)ccc(OC)c2	14.0766	1	1.0032	-0.0032	TP	1.021	No
*	584	P(=O)(O[C@@H](CNC(=O)CC[C@@]1([C@H]([C@H]2[N-]/C/1=C(\C1=N/C(=C\C3=N/C(=C(\C4=N[C@@]2([C@]([C@@H]4CCC(=O)N)(CC(=O)N)C)C)/C)/[C@]([C@@H]3CCC(=O)N)(CC(=O)N)C)/C([C@@H]1CCC(=O)N)(C)C)/C)CC(=O)N)C)C)(O[C@H]1[C@@H](O)[C@H](O[C@@H]1CO)n1c2c(nc1)cc(c(c2)C)C)O	-20.1569	0	-0.107	0.107	TN	1.1487	No
-	585	Clc1cc2nccc(N[C@@H](CCCN(CCO)CC)C)c2cc1	-6.17262	0	0.3465	-0.3465	TN	0.0153	YES
#	586	ONC(=O)N	-4.45856	1	0.4021	0.5979	FN	0.0027	YES
+	587	Clc1ccc([C@H](N2CCN(CC2)CCOCCO)c2ccccc2)cc1	-0.32621	0	0.5361	-0.5361	FP	0.0214	YES
-	588	P(=O)(O)(O)C(P(=O)(O)O)(O)CCN(CCCCC)C	-11.2462	1	0.1819	0.8181	FN	0.0201	YES
-	589	OC(=O)Cc1ccc(CC(C)C)cc1	-3.69154	1	0.427	0.573	FN	0.01	YES
-	590	OC(=O)[C@@H](c1ccc(CC(C)C)cc1)C	-0.07161	1	0.5444	0.4556	TP	0.0093	YES
+	591	S(=O)(=O)(Nc1ccc([C@@H](O)CCCN(CCCCCCC)CC)cc1)C	-7.54656	0	0.3019	-0.3019	TN	0.0197	YES
*	592	O([C@H]1C[C@@](O)(Cc2c1c(O)c1c(c2O)C(=O)c2c(C1=O)cccc2)C(=O)C)[C@@H]1O[C@H]([C@@H](O)[C@@H](N)C1)C	0.4592	1	0.5616	0.4384	TP	0.0343	YES
+	593	Ic1cn([C@@H]2O[C@@H]([C@@H](O)C2)CO)c(=O)[nH]c1=O	5.71337	1	0.732	0.268	TP	0.0292	YES
-	594	ClCCN1P(=O)(OCCC1)NCCCl	3.23024	1	0.6514	0.3486	TP	0.0212	YES
+	595	O[C@H]1[C@@H]([C@@H]2[C@H](C1)C/C(=C\CCCC(=O)O)/C2)/C=C/[C@@H](O)[C@@H](CC#CC)C	11.5393	1	0.9209	0.0791	TP	0.0421	YES
+	596	O=C(Nc1cc(Nc2nc(c3cccnc3)ccn2)c(cc1)C)c1ccc(CN2CCN(CC2)C)cc1	4.70522	1	0.6993	0.3007	TP	0.0535	YES
#	597	O=C(N1[C@@H](CN(C1=O)C)C(=O)O)[C@@H](N[C@@H](CCc1ccccc1)C(=O)OCC)C	4.33198	1	0.6872	0.3128	TP	0.0263	YES
#	598	N1(CCCN(C)C)c2c(CCc3c1cccc3)cccc2	2.82998	1	0.6385	0.3615	TP	0.0279	YES
#	599	n1(CC(C)C)c2c3c(nc(N)c2nc1)cccc3	1.83133	1	0.6061	0.3939	TP	0.0299	YES
-	600	O=c1[nH]cc(c2ccncc2)cc1N	0.29444	1	0.5562	0.4438	TP	0.017	YES
#	601	c12CC=Cc1cccc2	0.21295	1	0.5536	0.4464	TP	0.0083	YES
+	602	O[C@H](CN1[C@@H](CN(CC1)Cc1cccnc1)C(=O)NC(C)(C)C)C[C@@H](C(=O)N[C@@H]1[C@H](O)Cc2c1cccc2)Cc1ccccc1	-14.8277	1	0.0658	0.9342	FN	0.0387	YES
#	603	S(=O)(=O)(O)CCCC[N+]1=C(C(c2c1ccc1c2cccc1)(C)C)/C=C/C=C/C=C/C=C/1\N(c2c(C1(C)C)c1c(cc2)cccc1)CCCCS(=O)(=O)O	-21.824	0	-0.1611	0.1611	TN	0.0905	YES
-	604	Clc1ccc(C(=O)n2c3c(c(c2C)CC(=O)O)cc(OC)cc3)cc1	5.15184	1	0.7138	0.2862	TP	0.0309	YES
#	605	[131I]c1cc(CN=C(N)N)ccc1	-3.63029	1	0.4289	0.5711	FN	0.0084	YES
#	606	Ic1c(C(=O)N(C[C@H](O)CO)C)c(I)c(NC(=O)C(CO)CO)c(I)c1C(=O)N(C[C@H](O)CO)C	-18.665	0	-0.0587	0.0587	TN	0.0769	YES
#	607	Ic1c(N(C[C@@H](C)C(=O)O)C(=O)C)c(I)cc(I)c1N	-9.2774	0	0.2458	-0.2458	TN	0.067	YES
#	608	Ic1c(CNC(=O)C)c(I)c(c(I)c1NC(=O)C)C(=O)O	-9.77331	0	0.2297	-0.2297	TN	0.0701	YES
-	609	Ic1c(NC(=O)CCCCC(=O)Nc2c(I)c(c(I)cc2I)C(=O)O)c(I)cc(I)c1C(=O)O	5.33078	1	0.7196	0.2804	TP	4.1257	No
+	610	Ic1c(N(C[C@H](O)CN(c2c(I)c(c(I)c(c2I)C(=O)NC[C@H](O)CO)C(=O)NC[C@H](O)CO)C(=O)C)C(=O)C)c(I)c(c(I)c1C(=O)NC[C@H](O)CO)C(=O)NC[C@H](O)CO	-10.3091	0	0.2123	-0.2123	TN	4.1435	No
-	611	IC(I)I	7.44951	1	0.7883	0.2117	TP	1.0261	No
#	612	Ic1c(N(C[C@H](O)CO)C(=O)C)c(I)c(c(I)c1C(=O)NC[C@H](O)CO)C(=O)NC[C@H](O)CO	-16.8128	0	0.0014	-0.0014	TN	0.0761	YES
*	613	Ic1c(c(I)c(NC(=O)[C@@H](O)C)c(I)c1C(=O)NC(CO)CO)C(=O)NC(CO)CO	-17.9909	0	-0.0368	0.0368	TN	0.0767	YES
#	614	Ic1c(C[C@@H](CC)C(=O)O)c(I)cc(I)c1N	-9.41038	0	0.2415	-0.2415	TN	0.0642	YES
+	615	Ic1c([C@H](CCCCCCCCC(=O)OCC)C)cccc1	-0.89962	0	0.5175	-0.5175	FP	0.0219	YES
*	616	Ic1c(C(=O)N[C@@H]([C@H](O)CO)CO)c(I)c(N(C(=O)CC(=O)N(c2c(I)c(C(=O)N[C@@H]([C@H](O)CO)CO)c(I)c(C(=O)N[C@@H]([C@H](O)CO)CO)c2I)C)C)c(I)c1C(=O)N[C@@H]([C@H](O)CO)CO	-18.67	0	-0.0588	0.0588	TN	4.1489	No
#	617	Ic1c(N(CCO)C(=O)CO)c(I)c(c(I)c1C(=O)NC[C@H](O)CO)C(=O)NC[C@H](O)CO	-17.5252	0	-0.0217	0.0217	TN	0.0771	YES
#	618	Ic1c(N(C[C@H](O)CO)C(=O)C)c(I)c(c(I)c1C(=O)NC[C@H](O)CO)C(=O)NCCO	-16.8547	0	0.0001	-0.0001	TN	0.0766	YES
*	619	Ic1c(CCC(=O)O)c(I)cc(I)c1/N=C/N(C)C	-5.14542	0	0.3798	-0.3798	TN	1.0775	No
#	620	O=C(NNC(C)C)c1ccncc1	5.10662	1	0.7123	0.2877	TP	0.0164	YES
-	621	O=C1N(C(=NC21CCCC2)CCCC)Cc1ccc(cc1)c1c(cccc1)c1n[nH]nn1	5.31797	1	0.7191	0.2809	TP	0.0373	YES
#	622	O(C(=O)N1CC[C@H](N2CCCCC2)CC1)c1cc2c(c3Cn4c(c3nc2cc1)cc1[C@@](O)(CC)C(=O)OCc1c4=O)CC	-7.20964	1	0.3129	0.6871	FN	0.058	YES
#	623	O([C@H]1[C@H](NC(=O)[C@@H](O)CN)C[C@H](N)[C@@H](O[C@H]2O[C@@H]([C@@H](O)[C@H](O)[C@H]2O)CN)[C@@H]1O)[C@H]1OC[C@](O)([C@H](NC)[C@H]1O)C	0.59844	1	0.5661	0.4339	TP	0.0221	YES
+	624	o1nc(C(=O)NNCc2ccccc2)cc1C	12.1427	1	0.9405	0.0595	TP	2.0261	No
-	625	O[C@@H]([C@H](NC(C)C)CC)c1cc(O)c(O)cc1	-6.09294	0	0.3491	-0.3491	TN	0.0098	YES
+	626	Cl[C@@H](OC(F)F)C(F)(F)F	10.0915	1	0.874	0.126	TP	0.0249	YES
#	627	P(=O)(F)(OC(C)C)OC(C)C	-5.0205	0	0.3839	-0.3839	TN	0.0135	YES
-	628	O=C(NN)c1ccncc1	5.0162	1	0.7094	0.2906	TP	0.0122	YES
-	629	O=C(N)[C@](CC[N+](C(C)C)(C(C)C)C)(c1ccccc1)c1ccccc1	-8.10148	0	0.2839	-0.2839	TN	0.0182	YES
-	630	O[C@@H](CNC(C)C)c1cc(O)c(O)cc1	-6.31468	0	0.3419	-0.3419	TN	0.0089	YES
+	631	O1[C@H]2[C@H](OC[C@H]2ON(=O)=O)[C@@H](ON(=O)=O)C1	-9.04565	0	0.2533	-0.2533	TN	2.0139	No
#	632	OC(=O)/C=C(\C=C\C=C(\C=C\C1=C(CCCC1(C)C)C)/C)/C	-2.3667	1	0.4699	0.5301	FN	0.0606	YES
*	633	O(C(=O)C1=C(NC(=C([C@H]1c1c2nonc2ccc1)C(=O)OC)C)C)C(C)C	20.4958	1	1.2114	-0.2114	TP	0.0303	YES
*	634	Clc1c([C@@]2(O[C@H](CO2)COc2ccc(N3CCN(CC3)c3ccc(n4c(=O)n(nc4)[C@@H](CC)C)cc3)cc2)Cn2ncnc2)ccc(Cl)c1	8.24954	1	0.8142	0.1858	TP	1.0926	No
-	635	O1[C@]2(O[C@H]3C[C@H](OC(=O)[C@H]4[C@@]5(O)[C@H](OC/C/5=C\C=C\[C@@H]([C@H](O[C@@H]5O[C@H]([C@H](O[C@@H]6O[C@H]([C@H](O)[C@@H](OC)C6)C)[C@@H](OC)C5)C)/C(=C/C3)/C)C)[C@H](O)C(=C4)C)C2)CC[C@@H]([C@H]1[C@H](CC)C)C	3.51186	1	0.6606	0.3394	TP	0.1142	YES
-	636	s1cc(nc1C)/C=C(/[C@H]1NC(=O)C[C@H](O)C(C(=O)[C@@H]([C@@H](O)[C@H](CCC[C@]2(O[C@H]2C1)C)C)C)(C)C)\C	-3.96386	0	0.4181	-0.4181	TN	0.0426	YES
*	637	O([C@H]1[C@H](N(C)C)[C@@H](O)[C@@H](O[C@@H]1C)O[C@H]1[C@H](C[C@H]([C@@H](O)/C=C/C=C/C[C@H](OC(=O)C[C@@H](OC(=O)C)[C@@H]1OC)C)C)CC=O)[C@@H]1O[C@H]([C@H](OC(=O)CC(C)C)[C@](O)(C1)C)C	1.13674	1	0.5835	0.4165	TP	0.0459	YES
+	638	O([C@@H]1[C@@H](O)[C@H](O[C@H]2O[C@@H]([C@@H](O)[C@H](O)[C@H]2O)CN)[C@@H](N)C[C@H]1N)[C@H]1O[C@@H]([C@@H](O)[C@H](N)[C@H]1O)CO	-3.45428	0	0.4346	-0.4346	TN	0.0179	YES
*	639	Clc1c([C@]2(NC)CCCCC2=O)cccc1	-4.60417	0	0.3974	-0.3974	TN	0.0129	YES
-	640	Clc1c([C@@]2(O[C@H](CO2)COc2ccc(N3CCN(CC3)C(=O)C)cc2)Cn2ccnc2)ccc(Cl)c1	-3.72822	1	0.4258	0.5742	FN	0.0558	YES
*	641	OC(=O)[C@@H](c1cc(ccc1)C(=O)c1ccccc1)C	4.98377	1	0.7083	0.2917	TP	0.0117	YES
-	642	OC(=O)[C@H]1CCn2c1ccc2C(=O)c1ccccc1	4.83446	1	0.7035	0.2965	TP	0.0169	YES
-	643	s1c2c(C(=C3CCN(CC3)C)c3c(CC2=O)cccc3)cc1	-1.9953	0	0.482	-0.482	TN	0.0389	YES
-	644	O[C@@H](CN[C@@H](CCc1ccccc1)C)c1cc(c(O)cc1)C(=O)N	-4.1938	1	0.4107	0.5893	FN	0.0171	YES
-	645	O(C(=O)C1=C(NC(=C([C@H]1c1c(cccc1)/C=C/C(=O)OC(C)(C)C)C(=O)OCC)C)C)CC	3.91415	1	0.6736	0.3264	TP	0.0382	YES
+	646	O(C[C@@H](NC(=O)C)C(=O)NCc1ccccc1)C	1.1329	0	0.5834	-0.5834	FP	1.0119	No
+	647	O([C@H]1[C@H](O)[C@@](O[C@@H]1CO)(O)CO)[C@@H]1O[C@@H]([C@H](O)[C@H](O)[C@H]1O)CO	1.05408	0	0.5809	-0.5809	FP	0.015	YES
+	648	S1C[C@H](O[C@H]1CO)n1ccc(nc1=O)N	11.4182	1	0.917	0.083	TP	1.0189	No
-	649	S1SC[C@@H](NC(=O)[C@H](N)Cc2cc3c(cc2)cccc3)C(=O)N[C@@H](C(=O)N[C@@H](Cc2c3c([nH]c2)cccc3)C(=O)N[C@@H](CCCCN)C(=O)N[C@@H](C(C)C)C(=O)N[C@@H](C1)C(=O)N[C@@H]([C@H](O)C)C(=O)N)Cc1ccc(O)cc1	-3.89045	0	0.4205	-0.4205	TN	0.0808	YES
#	650	Clc1cc(Nc2ncnc3c2cc(c2oc(CNCCS(=O)(=O)C)cc2)cc3)ccc1OCc1cc(F)ccc1	1.72639	1	0.6027	0.3973	TP	0.0739	YES
+	651	O[C@H]1[C@@H]([C@H]([C@@H](O)C1)C/C=C\CCCC(=O)OC(C)C)CC[C@@H](O)CCc1ccccc1	-9.25532	0	0.2465	-0.2465	TN	0.0314	YES
*	652	Clc1ccc(nc1)C(=O)NCCN	5.08165	1	0.7115	0.2885	TP	0.0116	YES
-	653	FC(F)(F)c1ccc(NC(=O)c2c(onc2)C)cc1	4.12793	1	0.6805	0.3195	TP	0.0353	YES
#	654	O=C1N([C@H]2CCC(=O)NC2=O)Cc2c1cccc2N	0.78718	1	0.5722	0.4278	TP	0.0186	YES
*	655	n1(ncnc1)[C@@H](c1ccc(cc1)C#N)c1ccc(cc1)C#N	17.8214	1	1.1246	-0.1246	TP	0.0283	YES
*	656	O=c1nc([nH]c2NC[C@H](N(c12)C=O)CNc1ccc(cc1)C(=O)N[C@H](CCC(=O)O)C(=O)O)N	-14.0223	0	0.0919	-0.0919	TN	0.0381	YES
-	657	O=C(N1[C@@H](CCC1)C(=O)NCC)[C@@H](NC(=O)[C@@H](NC(=O)[C@H](NC(=O)[C@@H](NC(=O)[C@H](NC(=O)[C@@H](NC(=O)[C@@H](NC(=O)[C@H]1NC(=O)CC1)Cc1[nH]cnc1)Cc1c2c([nH]c1)cccc2)CO)Cc1ccc(O)cc1)C(C)C)C(C)C)CCCN=C(N)N	-11.5778	1	0.1712	0.8288	FN	0.0704	YES
*	658	S1C2=N[C@H](CN2CC1)c1ccccc1	12.735	1	0.9597	0.0403	TP	1.0131	No
-	659	O=C1N(CCC1)[C@@H](CC)C(=O)N	-1.8086	1	0.488	0.512	FN	0.011	YES
-	660	O(c1c2CCCC(=O)c2ccc1)C[C@@H](O)CNC(C)(C)C	-5.31005	0	0.3745	-0.3745	TN	0.0155	YES
#	661	Fc1ccc([C@]2(CC[C@H](N3C[C@H]([C@](CC3)(c3ccccc3)C(=O)O)C)CC2)C#N)cc1	-5.66326	0	0.363	-0.363	TN	0.0458	YES
-	662	O[C@@H](C[N+](C)(C)C)CC(=O)O	-2.7648	0	0.457	-0.457	TN	0.0082	YES
*	663	Clc1ccc([C@@H](N2CCN(CC2)CCOCC(=O)O)c2ccccc2)cc1	0.55468	1	0.5647	0.4353	TP	0.0222	YES
#	664	Fc1c(N2CCN(CC2)C)c2OC[C@@H](n3c2c(c1)c(=O)c(c3)C(=O)O)C	7.50344	1	0.79	0.21	TP	0.0396	YES
#	665	O=c1nc([nH]c2NC[C@@H](N(c12)C=O)CNc1ccc(cc1)C(=O)N[C@@H](CCC(=O)O)C(=O)O)N	-16.211	0	0.0209	-0.0209	TN	0.0382	YES
+	666	O[C@@]1([C@@]2([C@H]([C@H]3[C@H](CC2)[C@@H]2C(=CC(=O)CC2)CC3)CC1)CC)C#C	-2.11081	1	0.4782	0.5218	FN	0.0272	YES
*	667	Oc1cc2[C@]34[C@H]([C@@H](N(CC3)C)Cc2cc1)CCCC4	-14.9032	0	0.0633	-0.0633	TN	0.0265	YES
#	668	Clc1cc([C@@H](n2ccnc2)c2cc3[nH]cnc3cc2)ccc1	-0.10297	1	0.5433	0.4567	TP	0.0293	YES
+	669	O=C(Nc1c(cccc1C)C)CN(CC)CC	-2.627	0	0.4615	-0.4615	TN	0.0129	YES
+	670	Cl[C@H]1[C@H](Cl)[C@H](Cl)[C@H](Cl)[C@@H](Cl)[C@H]1Cl	12.8661	0	0.9639	-0.9639	FP	0.0225	YES
+	671	Fc1c(N2CCOCC2)ccc(N2C[C@@H](OC2=O)CNC(=O)C)c1	5.84299	1	0.7362	0.2638	TP	0.0285	YES
#	672	Ic1cc(C[C@H](N)C(=O)O)cc(I)c1Oc1cc(I)c(O)cc1	-12.4773	0	0.142	-0.142	TN	0.0661	YES
-	673	O=C(N[C@H](Cc1ccccc1)C)[C@@H](N)CCCCN	-0.92643	0	0.5166	-0.5166	FP	0.0121	YES
-	674	O=C(N1[C@@H](CCC1)C(=O)O)[C@@H](N[C@@H](CCc1ccccc1)C(=O)O)CCCCN	2.13498	1	0.6159	0.3841	TP	0.0238	YES
-	675	Clc1c(NC(=O)C(=O)O)cc(cc1NC(=O)C(=O)O)C#N	10.3657	0	0.8828	-0.8828	FP	0.0216	YES
*	676	Clc1ccc(C(=O)CN(CCCN2c3c(CCc4c2cccc4)cccc3)C)cc1	1.10927	1	0.5826	0.4174	TP	0.0407	YES
+	677	Fc1c(N2C[C@H](NCC2)C)c(F)cc2c1n(CC)cc(c2=O)C(=O)O	1.35812	0	0.5907	-0.5907	FP	0.0361	YES
#	678	ClCCN(N=O)C(=O)NC1CCCCC1	4.14551	0	0.6811	-0.6811	FP	0.023	YES
*	679	Clc1c(Cn2nc(c3c2cccc3)C(=O)O)ccc(Cl)c1	4.89066	1	0.7053	0.2947	TP	0.0371	YES
#	680	Clc1ccc([C@]2(O)CCN(CC2)CC[C@@](c2ccccc2)(c2ccccc2)C(=O)N(C)C)cc1	-8.56499	0	0.2689	-0.2689	TN	0.0294	YES
#	681	ClC1=C(N2[C@@H]([C@H](NC(=O)[C@H](N)c3ccccc3)C2=O)CC1)C(=O)O	9.31171	1	0.8487	0.1513	TP	0.0384	YES
+	682	Clc1cc2C(=N[C@H](O)C(=O)Nc2cc1)c1c(Cl)cccc1	6.265	1	0.7499	0.2501	TP	0.027	YES
#	683	Clc1nc(n(Cc2ccc(cc2)c2c(cccc2)c2n[nH]nn2)c1CO)CCCC	1.10243	1	0.5824	0.4176	TP	0.0427	YES
#	684	ClCOC(=O)[C@]1(O)[C@@]2([C@H]([C@H]3[C@H]([C@@H](O)C2)[C@@]2(C(=CC(=O)C=C2)CC3)C)CC1)C	-4.46517	0	0.4019	-0.4019	TN	0.0317	YES
-	685	O([C@@H]1[C@@H]2[C@H]([C@H](C=CC2=C[C@@H](C1)C)C)CC[C@H]1OC(=O)C[C@H](O)C1)C(=O)[C@H](CC)C	7.1351	1	0.7781	0.2219	TP	0.0229	YES
*	686	Clc1cc2C(=Nc3c(Oc2cc1)cccc3)N1CCN(CC1)C	1.54925	1	0.5969	0.4031	TP	0.0364	YES
-	687	FC(F)([C@@]1(O[C@H]2[C@@H]([C@H](C(=O)C2)CCCCCCC(=O)O)CC1)O)CCCC	-8.03267	0	0.2862	-0.2862	TN	0.0264	YES
#	688	Clc1c(Nc2c(cc(cc2)C)CC(=O)O)c(F)ccc1	6.37543	1	0.7534	0.2466	TP	0.0241	YES
#	689	S1SC[C@H](N)C(=O)N[C@@H](C(=O)N[C@@H](C(=O)N[C@@H](C(=O)N[C@@H](C(=O)N[C@@H](C(=O)N2[C@@H](CCC2)C(=O)N[C@@H](CCCCN)C(=O)NCC(=O)N)C1)CC(=O)N)CCC(=O)N)Cc1ccccc1)Cc1ccc(O)cc1	-8.81725	0	0.2607	-0.2607	TN	0.0601	YES
*	690	S(=O)(=O)(N)c1ccc(cc1)CN	4.45015	0	0.691	-0.691	FP	0.012	YES
+	691	S(P(=S)(OC)OC)[C@@H](CC(=O)OCC)C(=O)OCC	-8.19954	0	0.2808	-0.2808	TN	3.0264	No
#	692	P(=O)(OCc1c(CN(CCN(Cc2c(COP(=O)(O)O)cnc(c2O)C)CC(=O)O)CC(=O)O)c(O)c(nc1)C)(O)O	-7.01222	1	0.3193	0.6807	FN	0.0527	YES
*	693	O[C@@H]([C@H](O)[C@H](O)CO)[C@H](O)CO	-2.44801	0	0.4673	-0.4673	TN	0.0068	YES
*	694	FC1(F)CCC(C(=O)N[C@@H](CCN2[C@H]3C[C@H](n4c(nnc4C)C(C)C)C[C@@H]2CC3)c2ccccc2)CC1	10.691	1	0.8934	0.1066	TP	2.0502	No
*	695	O[C@@H]([C@@H](CC(C)C)C(=O)N[C@@H](C(C)(C)C)C(=O)NC)C(=O)NO	-8.22181	1	0.28	0.72	FN	0.0166	YES
+	696	Clc1ccc([C@]2(O)N3C(=NCC3)c3c2cccc3)cc1	-9.85105	0	0.2272	-0.2272	TN	0.0352	YES
#	697	O=C(c1cc2[nH]c(nc2cc1)NC(=O)OC)c1ccccc1	8.18298	1	0.8121	0.1879	TP	0.0188	YES
#	698	N([C@]1(C([C@H]2C[C@@H]1CC2)(C)C)C)C	-4.94136	0	0.3864	-0.3864	TN	0.0101	YES
-	699	ClCCC(N)CCCl	2.22673	0	0.6189	-0.6189	FP	0.0105	YES
#	700	Clc1ccc([C@H](N2CCN(CC2)Cc2cc(ccc2)C)c2ccccc2)cc1	1.15916	0	0.5843	-0.5843	FP	0.0232	YES
-	701	Clc1c(Nc2c(cccc2)C(=O)O)c(Cl)ccc1C	7.1024	1	0.777	0.223	TP	0.0259	YES
+	702	O[C@]1([C@@]2([C@H]([C@H]3[C@@H]([C@@]4(C(=CC(=O)CC4)[C@H](C3)C)C)CC2)CC1)C)C(=O)C	0.02597	1	0.5475	0.4525	TP	0.0333	YES
*	703	O[C@@H]1[C@H]2[C@H]([C@H]3[C@](C1)([C@H](CC3)C(=O)C)C)C[C@@H](C1=CC(=O)CC[C@]21C)C	-13.1316	0	0.1208	-0.1208	TN	0.0276	YES
#	704	OC(=O)c1c(Nc2c(c(ccc2)C)C)cccc1	5.56588	1	0.7272	0.2728	TP	0.0153	YES
-	705	FC(F)(F)c1nc2c(c([C@H](O)[C@@H]3NCCCC3)c1)cccc2C(F)(F)F	5.14406	1	0.7135	0.2865	TP	0.0498	YES
#	706	S1(=O)(=O)N(/C(=C(/O)\Nc2sc(cn2)C)/C(=O)c2c1cccc2)C	10.9991	1	0.9034	0.0966	TP	0.0603	YES
*	707	ClCCN(c1ccc(C[C@H](N)C(=O)O)cc1)CCCl	4.0322	1	0.6774	0.3226	TP	0.0187	YES
+	708	N[C@]12C[C@@]3(C[C@](C1)(C[C@@H](C3)C2)C)C	-10.7386	1	0.1984	0.8016	FN	0.0192	YES
+	709	O([C@H]1C[N+](CCC1)(C)C)C(=O)[C@](O)(c1ccccc1)c1ccccc1	-7.22338	0	0.3124	-0.3124	TN	0.0184	YES
#	710	O(C(=O)C1(CCN(CC1)C)c1ccccc1)CC	-2.18699	0	0.4757	-0.4757	TN	0.0152	YES
-	711	N(C(Cc1ccccc1)(C)C)C	-5.75553	0	0.36	-0.36	TN	0.0095	YES
*	712	O=C1N(C(=O)NC(=O)[C@]1(CC)c1ccccc1)C	0.82482	1	0.5734	0.4266	TP	0.0152	YES
*	713	O=C(Nc1c(cccc1C)C)[C@H]1N(CCCC1)C	0.09289	0	0.5497	-0.5497	FP	0.0156	YES
*	714	O(CC(CCC)(COC(=O)N)C)C(=O)N	-5.96417	0	0.3532	-0.3532	TN	0.0114	YES
+	715	S=c1nc[nH]c2nc[nH]c12	11.9772	1	0.9351	0.0649	TP	1.0189	No
#	716	S(C1=C(N2[C@@H]([C@H](C2=O)[C@H](O)C)[C@H]1C)C(=O)O)[C@H]1C[C@H](NC1)C(=O)N(C)C	1.68534	1	0.6013	0.3987	TP	0.0265	YES
*	717	Oc1c(cc(N)cc1)C(=O)O	1.41106	1	0.5924	0.4076	TP	0.0081	YES
+	718	S(=O)(=O)(O)CCS	-6.08249	0	0.3494	-0.3494	TN	1.0114	No
+	719	S1c2c(N(CC[C@H]3N(CCCC3)C)c3c1cccc3)cc([S@](=O)C)cc2	-1.60266	0	0.4947	-0.4947	TN	0.0388	YES
-	720	O[C@@H](CNC(C)C)c1cc(O)cc(O)c1	-4.03022	0	0.416	-0.416	TN	0.0084	YES
#	721	O[C@@H]([C@@H](N)C)c1cc(O)ccc1	-4.25044	0	0.4088	-0.4088	TN	0.0059	YES
+	722	O(C(=O)NC[C@@H]1C[C@H]2[C@H](N(C1)C)Cc1c3c2cccc3n(c1)C)Cc1ccccc1	-5.70073	1	0.3618	0.6382	FN	0.0321	YES
#	723	N(C)(C)C(=N)N=C(N)N	-0.05361	1	0.5449	0.4551	TP	0.0134	YES
*	724	O([C@@H](C[N+](C)(C)C)C)C(=O)C	-3.35482	0	0.4379	-0.4379	TN	0.0077	YES
*	725	O=C([C@](C[C@H](N(C)C)C)(c1ccccc1)c1ccccc1)CC	-2.13032	1	0.4776	0.5224	FN	0.0148	YES
#	726	N([C@H](Cc1ccccc1)C)C	-1.57065	0	0.4957	-0.4957	TN	0.0069	YES
#	727	O(CC[N+](CC)(CC)C)C(=O)[C@H]1c2c(Oc3c1cccc3)cccc2	-4.4127	0	0.4036	-0.4036	TN	0.0283	YES
*	728	S(=O)(=O)(N)c1s/c(=N\C(=O)C)/n(n1)C	-0.51875	0	0.5299	-0.5299	FP	2.0405	No
*	729	S1c2c(N(C[C@H]3CCN(C3)C)c3c1cccc3)cccc2	1.69587	1	0.6017	0.3983	TP	0.0326	YES
#	730	N12CN3CN(C1)CN(C2)C3	6.99245	1	0.7734	0.2266	TP	0.0239	YES
#	731	O([C@@H]1[C@@]2([C@H]([C@H]3[C@@H]([C@@]4([C@@H](CC3)CC(=O)C=C4C)C)CC2)CC1)C)C(=O)C	-4.5365	1	0.3996	0.6004	FN	0.0314	YES
+	732	S1[C@H]2N([C@H](C1(C)C)C(=O)O)C(=O)[C@H]2NC(=O)c1c(OC)cccc1OC	4.8514	0	0.704	-0.704	FP	0.0247	YES
*	733	S=c1n(cc[nH]1)C	15.4735	1	1.0485	-0.0485	TP	0.0165	YES
-	734	O(C[C@H](O)COC(=O)N)c1c(OC)cccc1	-3.27869	0	0.4403	-0.4403	TN	0.0105	YES
*	735	O=C1N(C(=O)NC(=O)[C@]1([C@@H](C)C#CCC)CC=C)C	-0.88604	1	0.5179	0.4821	TP	0.0194	YES
*	736	S(/C(=N/OC(=O)NC)/C)C	-0.26021	1	0.5382	0.4618	TP	0.0345	YES
+	737	OC(=O)[C@@H](NC(=O)c1ccc(N(Cc2nc3c(nc2)nc(nc3N)N)C)cc1)CCC(=O)O	8.2753	1	0.8151	0.1849	TP	1.0497	No
#	738	S1c2c(N(C[C@@H](CN(C)C)C)c3c1cccc3)cc(OC)cc2	1.12912	0	0.5833	-0.5833	FP	0.0278	YES
-	739	O[C@@H]([C@H](N)C)c1c(OC)ccc(OC)c1	-2.93279	0	0.4516	-0.4516	TN	0.009	YES
-	740	o1c2c(cc3c(oc(=O)cc3)c2OC)cc1	-3.69462	1	0.4269	0.5731	FN	0.0418	YES
+	741	ClC(Cl)(Cl)[C@@H](c1ccc(OC)cc1)c1ccc(OC)cc1	6.27963	1	0.7503	0.2497	TP	0.0261	YES
+	742	ClC(Cl)C(F)(F)OC	9.43852	1	0.8528	0.1472	TP	1.0191	No
*	743	O1[C@@H]2[C@H]3[N+]([C@@H]([C@H]12)C[C@@H](OC(=O)[C@@H](CO)c1ccccc1)C3)(C)C	-10.5481	0	0.2046	-0.2046	TN	0.0228	YES
-	744	O=C1N(C(=O)C[C@@]1(c1ccccc1)C)C	3.62882	0	0.6644	-0.6644	FP	0.0122	YES
+	745	ClC[C@H]1N(S(=O)(=O)c2c(N1)cc(Cl)c(S(=O)(=O)N)c2)C	-6.72996	0	0.3284	-0.3284	TN	1.0371	No
#	746	ClC	1.79843	1	0.605	0.395	TP	0.0021	YES
#	747	N(c1ccccc1)C	0.2302	1	0.5541	0.4459	TP	0.0044	YES
+	748	OC(=O)[C@](N)(Cc1cc(O)c(O)cc1)C	-6.78734	1	0.3266	0.6734	FN	0.0133	YES
+	749	O=C(N[C@@H](CC)CO)[C@H]1CN([C@H]2C(=C1)c1c3c(C2)c[nH]c3ccc1)C	0.52128	0	0.5636	-0.5636	FP	0.0289	YES
*	750	O[C@@]12[C@]34CC[N+]([C@@H]1Cc1c4c(O[C@H]3C(=O)CC2)c(O)cc1)(CC1CC1)C	-21.9073	0	-0.1638	0.1638	TN	0.0469	YES
#	751	O(C(=O)[C@@H]([C@H]1NCCCC1)c1ccccc1)C	1.70075	1	0.6018	0.3982	TP	0.0111	YES
+	752	O[C@]1([C@@]2([C@H]([C@H]3[C@H]([C@@H](O)C2)[C@@]2(C(=CC(=O)C=C2)[C@H](C3)C)C)CC1)C)C(=O)CO	-5.44983	1	0.3699	0.6301	FN	0.0313	YES
*	753	O[C@@]1([C@@]2([C@H]([C@H]3[C@@H]([C@@]4(C(=CC(=O)CC4)CC3)C)CC2)CC1)C)C	-0.06408	1	0.5446	0.4554	TP	0.0322	YES
#	754	O=C(N[C@@H](CC)CO)[C@H]1CN([C@H]2C(=C1)c1c3c(C2)cn(c3ccc1)C)C	1.94045	0	0.6096	-0.6096	FP	0.0339	YES
*	755	O(C[C@@H](O)CNC(C)C)c1c(c(c(OC(=O)C)c(c1)C)C)C	-3.60856	0	0.4296	-0.4296	TN	0.0159	YES
-	756	Clc1cc(C(=O)NCCN(CC)CC)c(OC)cc1N	-6.04742	0	0.3506	-0.3506	TN	0.0164	YES
-	757	O1c2c3[C@H]([N+](CCc3cc(OC)c2OC)(C)C)Cc2cc(Oc3cc4[C@@H]([N+](CCc4cc3OC)(C)C)Cc3ccc1cc3)c(OC)cc2	-7.70146	0	0.2969	-0.2969	TN	0.0824	YES
-	758	Clc1cc2N[C@H](N(C(=O)c2cc1S(=O)(=O)N)c1c(cccc1)C)C	2.1199	1	0.6154	0.3846	TP	0.0206	YES
*	759	O(C[C@@H](O)CNC(C)C)c1ccc(CCOC)cc1	-5.71419	1	0.3614	0.6386	FN	0.0116	YES
*	760	S(c1n(N)c(=O)c(nn1)C(C)(C)C)C	4.38111	1	0.6888	0.3112	TP	0.0252	YES
*	761	Ic1c(C(=O)N[C@@H]2[C@@H](O)[C@H](O)[C@H](O[C@H]2O)CO)c(I)c(NC(=O)C)c(I)c1N(C)C(=O)C	-14.2612	0	0.0842	-0.0842	TN	0.0752	YES
*	762	OCCn1c(ncc1N(=O)=O)C	10.6312	1	0.8915	0.1085	TP	0.0209	YES
-	763	O=C(C(c1cccnc1)(C)C)c1cccnc1	-7.4993	0	0.3035	-0.3035	TN	0.0188	YES
+	764	OC(=O)[C@@](N)(Cc1ccc(O)cc1)C	-3.25662	0	0.4411	-0.4411	TN	0.0124	YES
#	765	O(C[C@H](N)C)c1c(cccc1C)C	-0.28422	1	0.5375	0.4625	TP	0.0071	YES
*	766	S1[C@H]2N([C@H](C1(C)C)C(=O)O)C(=O)[C@H]2NC(=O)[C@H](NC(=O)N1CCN(S(=O)(=O)C)C1=O)c1ccccc1	-1.08617	1	0.5114	0.4886	TP	1.0374	No
+	767	Fc1cc2c([C@@H]([C@](OC(=O)COC)(CC2)CCN(CCCc2[nH]c3c(n2)cccc3)C)C(C)C)cc1	2.14749	0	0.6163	-0.6163	FP	0.0449	YES
#	768	S(=O)(=O)(Oc1cc([C@@H](O)[C@@H](O)[C@H]2NC(=O)[C@H]3N(C[C@@H](O)C3)C(=O)[C@H](NC(=O)[C@@H](NC(=O)c3ccc(cc3)c3noc(c3)c3ccc(OCCCCC)cc3)C[C@@H](O)[C@@H](O)NC(=O)[C@H]3N(C[C@H]([C@@H]3O)C)C(=O)[C@H](NC2=O)[C@H](O)CC(=O)N)[C@H](O)C)ccc1O)O	7.3773	1	0.7859	0.2141	TP	0.1078	YES
*	769	Clc1c([C@@H](OCc2c(Cl)cc(Cl)cc2)Cn2ccnc2)ccc(Cl)c1	-2.90938	0	0.4523	-0.4523	TN	0.0532	YES
-	770	Clc1cc2c(n3c(CN=C2c2c(F)cccc2)cnc3C)cc1	-6.5677	0	0.3337	-0.3337	TN	0.0444	YES
+	771	O[C@@H](c1c(OC)ccc(OC)c1)CNC(=O)CN	1.894	0	0.6081	-0.6081	FP	0.0125	YES
#	772	O[C@@]1([C@@]2([C@H]([C@H]3C(=C4C(=CC(=O)CC4)CC3)[C@H](C2)c2ccc(N(C)C)cc2)CC1)C)C#CC	-1.25918	0	0.5058	-0.5058	FP	0.0492	YES
*	773	O[C@@H]1[C@H](N(C[C@H](O)[C@H]1O)CCO)CO	-1.01001	0	0.5139	-0.5139	FP	0.0104	YES
-	774	O[C@@H]1[C@H](N(C[C@H](O)[C@H]1O)CCCC)CO	-1.41485	0	0.5008	-0.5008	FP	0.0093	YES
-	775	O=c1[nH]c(c(c2ccncc2)cc1C#N)C	5.09355	1	0.7119	0.2881	TP	0.0187	YES
+	776	P(=O)(OCC[N+](C)(C)C)(OCCCCCCCCCCCCCCCC)O	-10.7599	1	0.1977	0.8023	FN	0.0181	YES
*	777	O[C@@]12[C@@H](C[C@H]3C(=C(O)c4c(C3)c(N(C)C)ccc4O)C1=O)[C@H](N(C)C)C(=O)/C(=C(/O)\N)/C2=O	13.48	1	0.9838	0.0162	TP	0.071	YES
-	778	On1c(N)cc(N2CCCCC2)nc1=N	3.62986	1	0.6644	0.3356	TP	0.0212	YES
#	779	O([C@H]1[C@H](N(C)C)[C@@H](O)[C@@H](O[C@@H]1C)O[C@H]1[C@H](C[C@H]([C@@H](OC(=O)C)/C=C/C=C/C[C@H](OC(=O)C[C@@H](OC(=O)CC)[C@@H]1OC)C)C)CC=O)[C@@H]1O[C@H]([C@H](OC(=O)CC)[C@](OC(=O)C)(C1)C)C	-0.9767	0	0.515	-0.515	FP	0.0508	YES
+	780	N12[C@@H](CN(CC1)C)c1c(Cc3c2nccc3)cccc1	1.75871	1	0.6037	0.3963	TP	0.0317	YES
-	781	N(=C(\C)/C=N/N=C(N)N)\N=C(N)N	-2.5234	1	0.4648	0.5352	FN	0.0428	YES
*	782	BrC[C@H](O)[C@@H](O)[C@@H](O)[C@H](O)CBr	-5.22332	1	0.3773	0.6227	FN	0.0215	YES
#	783	O([C@@]12N(C[C@@H]3N[C@H]13)C1=C([C@H]2COC(=O)N)C(=O)C(=C(C1=O)C)N)C	8.3417	1	0.8172	0.1828	TP	0.0409	YES
*	784	ClC(Cl)[C@@H](c1ccc(Cl)cc1)c1c(Cl)cccc1	4.99636	0	0.7087	-0.7087	FP	0.032	YES
-	785	O=C1c2c(c(NCCNCCO)ccc2NCCNCCO)C(=O)c2c1c(O)ccc2O	2.8861	1	0.6403	0.3597	TP	0.0296	YES
#	786	O(CCC[N+]1([C@@H](c2c(CC1)cc(OC)c(OC)c2)Cc1cc(OC)c(OC)c(OC)c1)C)C(=O)CC/C=C/CCC(=O)OCCC[N+]1([C@@H](c2c(CC1)cc(OC)c(OC)c2)Cc1cc(OC)c(OC)c(OC)c1)C	-25.7427	0	-0.2882	0.2882	TN	0.078	YES
#	787	O=N(=O)c1cc(N)ccc1	4.51631	1	0.6931	0.3069	TP	0.0121	YES
+	788	[S@](=O)([C@@H](c1ccccc1)c1ccccc1)CC(=O)N	1.99841	1	0.6115	0.3885	TP	0.0135	YES
+	789	O=C(N1[C@@H](Cc2c(C1)cc(OC)c(OC)c2)C(=O)O)[C@@H](N[C@@H](CCc1ccccc1)C(=O)OCC)C	-0.91075	1	0.5171	0.4829	TP	0.035	YES
+	790	O1CCN(C[C@@H]2CCc3[nH]c(c(c3C2=O)CC)C)CC1	-5.07571	1	0.3821	0.6179	FN	0.0265	YES
#	791	Cl[C@@]12[C@H]([C@H]3[C@@]([C@](O)([C@@H](C3)C)C(=O)CCl)(C[C@@H]1O)C)CCC1=CC(=O)C=C[C@]21C	-13.8712	0	0.0968	-0.0968	TN	0.0379	YES
#	792	O(Cc1ccccc1)c1ccc(O)cc1	-1.84179	0	0.4869	-0.4869	TN	0.0094	YES
+	793	O(C(=O)CCCCCCC)C[C@H](O)CO	-3.23435	1	0.4418	0.5582	FN	0.0088	YES
+	794	Clc1cc2nc(/C=C/c3cc([C@H](SCC4(CC4)CC(=O)O)CCc4c(C(O)(C)C)cccc4)ccc3)ccc2cc1	8.20886	1	0.8129	0.1871	TP	0.0814	YES
-	795	S1c2c(N(C(=O)CCN3CCOCC3)c3c1cccc3)cc(NC(=O)OCC)cc2	4.77761	1	0.7016	0.2984	TP	0.0454	YES
#	796	FC(F)(F)c1cc(Nc2ncccc2C(=O)OCCN2CCOCC2)ccc1	-0.43504	0	0.5326	-0.5326	FP	0.0392	YES
+	797	O1[C@@H]2[C@]34[C@H]([C@H](N(CC3)C)Cc3c4c1c(O)cc3)C=C[C@@H]2O	1.88016	1	0.6077	0.3923	TP	0.0406	YES
#	798	S(CC1=C(N2[C@H](OC1)[C@](OC)(NC(=O)[C@@H](c1ccc(O)cc1)C(=O)O)C2=O)C(=O)O)c1n(nnn1)C	8.64953	1	0.8272	0.1728	TP	0.0573	YES
#	799	Fc1c(N2C[C@H]3[C@H](NCCC3)C2)c(OC)c2n(C3CC3)cc(c(=O)c2c1)C(=O)O	4.8887	1	0.7052	0.2948	TP	0.0476	YES
+	800	O(c1c(C(C)C)cc(OC(=O)C)c(c1)C)CCN(C)C	-0.8744	1	0.5183	0.4817	TP	0.0148	YES
-	801	O1[C@H]([C@@H]1[C@H]([C@@H](O)C)C)C[C@@H]1[C@@H](O)[C@@H](O)[C@@H](OC1)C/C(=C/C(=O)OCCCCCCCCC(=O)O)/C	-0.21911	0	0.5396	-0.5396	FP	0.0341	YES
#	802	O1Cc2c(c(O)c(c(OC)c2C)C/C=C(/CCC(=O)O)\C)C1=O	6.60678	1	0.7609	0.2391	TP	0.048	YES
-	803	C(=O)(C)N(C)C	-1.09158	1	0.5113	0.4887	TP	0.0046	YES
-	804	C(=O)N(C)C	-0.40495	1	0.5335	0.4665	TP	0.0034	YES
#	805	O=C(Nc1cc2Cc3c(c2cc1)cccc3)C	4.58708	1	0.6954	0.3046	TP	0.026	YES
#	806	O1C([C@H]2[C@@H](CC(=O)CC2)c2c1cc(C(CCCCCC)(C)C)cc2O)(C)C	-13.4403	0	0.1108	-0.1108	TN	0.0229	YES
#	807	O[C@@H]1[C@H](O)Cc2c(C1)c(OC[C@@H](O)CNC(C)(C)C)ccc2	-4.2026	0	0.4104	-0.4104	TN	0.0178	YES
-	808	O=C(N1[C@@H](CCC1)C(=O)NCC(=O)N)[C@H](NC(=O)[C@H](NC(=O)[C@H](NC(=O)[C@H](NC(=O)[C@H](NC(=O)[C@@H](NC(=O)[C@@H](NC(=O)[C@H]1NC(=O)CC1)Cc1[nH]cnc1)Cc1c2c([nH]c1)cccc2)CO)Cc1ccc(O)cc1)Cc1cc2c(cc1)cccc2)CC(C)C)CCCN=C(N)N	-9.50468	0	0.2384	-0.2384	TN	0.0804	YES
-	809	S1[C@H]2N([C@H](C1(C)C)C(=O)O)C(=O)[C@H]2NC(=O)c1c2c(ccc1OCC)cccc2	6.25162	1	0.7494	0.2506	TP	0.0281	YES
*	810	N(Cc1c2c(ccc1)cccc2)(C/C=C/c1ccccc1)C	-3.77742	0	0.4242	-0.4242	TN	0.0308	YES
#	811	O1[C@@H]2[C@]34[C@](O)([C@H](N(CC3)CC3CCC3)Cc3c4c1c(O)cc3)CC[C@@H]2O	-3.69576	0	0.4268	-0.4268	TN	0.0536	YES
-	812	O=c1c2c(n(CC)cc1C(=O)O)nc(cc2)C	-0.88451	0	0.518	-0.518	FP	0.0269	YES
*	813	O1[C@@H]2[C@]34[C@](O)([C@H](N(CC3)CC=C)Cc3c4c1c(O)cc3)CCC2=O	-7.16851	0	0.3142	-0.3142	TN	0.0467	YES
+	814	O1[C@@H]2[C@]34[C@](O)([C@H](N(CC3)CC3CC3)Cc3c4c1c(O)cc3)CCC2=O	-8.74769	1	0.263	0.737	FN	0.0569	YES
+	815	O[C@@H]1[C@@]2([C@H]([C@H]3[C@H](CC2)[C@@H]2C(=CC(=O)CC2)CC3)CC1)C	-0.31116	1	0.5366	0.4634	TP	0.0215	YES
-	816	N1C(=NCC1)Cc1c2c(ccc1)cccc2	-3.7467	0	0.4252	-0.4252	TN	0.018	YES
-	817	O(c1cc2c(cc([C@H](C)C(=O)O)cc2)cc1)C	1.48175	1	0.5947	0.4053	TP	0.0123	YES
#	818	S(=O)(=O)(NC)CCc1cc2c(C3CCN(CC3)C)c[nH]c2cc1	-5.77713	0	0.3593	-0.3593	TN	0.0315	YES
+	819	O=C(N[C@H](Cc1ccccc1)C(=O)O)[C@H]1CC[C@@H](CC1)C(C)C	1.19338	1	0.5854	0.4146	TP	0.0173	YES
-	820	Fc1cc2CC[C@@H](Oc2cc1)[C@H](O)CNC[C@@H](O)[C@@H]1Oc2c(CC1)cc(F)cc2	4.2505	1	0.6845	0.3155	TP	0.0303	YES
-	821	o1c2c(c3n(CC)c(cc(=O)c3cc2c(=O)cc1C(=O)O)C(=O)O)CCC	-1.57135	0	0.4957	-0.4957	TN	0.0403	YES
#	822	Clc1cc(N2CCN(CC2)CCCn2nc(n(c2=O)CCOc2ccccc2)CC)ccc1	-1.71907	1	0.4909	0.5091	FN	0.0379	YES
#	823	O1[C@@H](n2c3nc(nc(OC)c3nc2)N)[C@@H](O)[C@H](O)[C@H]1CO	-2.69895	0	0.4591	-0.4591	TN	0.0322	YES
+	824	S(C[C@H](NC(=O)c1c(c(O)ccc1)C)[C@H](O)CN1C[C@@H]2[C@H](C[C@H]1C(=O)NC(C)(C)C)CCCC2)c1ccccc1	-2.98151	1	0.45	0.55	FN	0.0279	YES
-	825	O([C@H]1[C@H](O[C@H]2O[C@@H]([C@@H](O)[C@H](O)[C@H]2N)CN)[C@@H](N)C[C@@H](N)[C@@H]1O)[C@@H]1O[C@@H]([C@@H](O[C@H]2O[C@H]([C@@H](O)[C@H](O)[C@H]2N)CN)[C@H]1O)CO	-2.50521	0	0.4654	-0.4654	TN	0.0247	YES
-	826	O=C(c1c(N)c(CC(=O)N)ccc1)c1ccccc1	-1.88349	0	0.4856	-0.4856	TN	0.0144	YES
*	827	O([C@H]1[C@H](NCC)C[C@H](N)[C@@H](O[C@H]2OC(=CC[C@H]2N)CN)[C@@H]1O)[C@H]1OC[C@](O)([C@H](NC)[C@H]1O)C	0.59489	1	0.566	0.434	TP	0.0235	YES
#	828	O=c1[nH]c2c(n(C3CC3)c3ncccc13)nccc2C	5.47034	1	0.7241	0.2759	TP	0.0448	YES
-	829	OC(=O)c1cccnc1	-1.88966	1	0.4854	0.5146	FN	0.008	YES
*	830	O=C(N)c1cccnc1	-4.02329	1	0.4162	0.5838	FN	0.0089	YES
-	831	O(C(=O)C1=C(NC(=C([C@H]1c1cc(N(=O)=O)ccc1)C(=O)OC)C)C)CCN(Cc1ccccc1)C	1.13327	0	0.5834	-0.5834	FP	0.0321	YES
+	832	Clc1c(NC(=O)c2c(O)ccc(Cl)c2)ccc(N(=O)=O)c1	4.50856	0	0.6929	-0.6929	FP	0.0262	YES
#	833	N1([C@@H](CCC1)c1cccnc1)C	-5.75394	0	0.3601	-0.3601	TN	0.0123	YES
#	834	O(C(=O)C1=C(NC(=C([C@H]1c1c(N(=O)=O)cccc1)C(=O)OC)C)C)C	5.64854	1	0.7299	0.2701	TP	0.0246	YES
#	835	FC(F)(F)c1cc(Nc2ncccc2C(=O)O)ccc1	-1.49795	1	0.4981	0.5019	FN	0.0287	YES
#	836	FC(F)(F)c1cc(N2C(=O)C(NC2=O)(C)C)ccc1N(=O)=O	2.53351	1	0.6288	0.3712	TP	0.0376	YES
#	837	O(C(=O)C1=C(NC(=C([C@H]1c1cc(N(=O)=O)ccc1)C(=O)OC)C#N)C)C(C)C	8.63085	1	0.8266	0.1734	TP	0.0295	YES
*	838	S(=O)(=O)(Nc1c(Oc2ccccc2)cc(N(=O)=O)cc1)C	3.03902	1	0.6452	0.3548	TP	0.0239	YES
*	839	O(C(=O)C1=C(NC(=C([C@H]1c1cc(N(=O)=O)ccc1)C(=O)OCCOC)C)C)C(C)C	4.58994	1	0.6955	0.3045	TP	0.0293	YES
-	840	O(C(=O)C1=C(NC(=C([C@H]1c1c(N(=O)=O)cccc1)C(=O)OC)C)C)CC(C)C	4.72788	0	0.7	-0.7	FP	0.0265	YES
-	841	s1c(NC(=O)c2c(OC(=O)C)cccc2)ncc1N(=O)=O	10.2558	1	0.8793	0.1207	TP	0.0272	YES
-	842	FC(F)(F)c1cc(N(=O)=O)c(C(=O)C2C(=O)CCCC2=O)cc1	-5.3092	0	0.3745	-0.3745	TN	0.0305	YES
*	843	O=N(=O)c1c(N(N(=O)=O)C)c(N(=O)=O)cc(N(=O)=O)c1	12.1357	1	0.9402	0.0598	TP	0.0255	YES
-	844	O(C(=O)C1=C(NC(=C([C@H]1c1cc(N(=O)=O)ccc1)C(=O)OC)C)C)CC	3.16224	1	0.6492	0.3508	TP	0.0251	YES
*	845	o1c(/C=N/N2CC(=O)NC2=O)ccc1N(=O)=O	6.67481	1	0.7631	0.2369	TP	0.0376	YES
+	846	o1c(ccc1N(=O)=O)/C=N/NC(=O)N	-1.79972	0	0.4883	-0.4883	TN	0.0311	YES
-	847	O(N(=O)=O)C(CON(=O)=O)CON(=O)=O	-5.64578	0	0.3636	-0.3636	TN	2.0184	No
#	848	S(CCN/C(=C/N(=O)=O)/NC)Cc1nc(sc1)CN(C)C	13.5965	1	0.9876	0.0124	TP	0.0521	YES
#	849	O=NN(C)C	10.4074	1	0.8842	0.1158	TP	0.0092	YES
+	850	S(c1c2c([nH]c(nc2=O)N)ccc1C)c1ccncc1	-0.43143	1	0.5327	0.4673	TP	0.0207	YES
-	851	O(c1ccc(CCCCCCCCC)cc1)CCO	-4.18964	0	0.4108	-0.4108	TN	0.0125	YES
#	852	O[C@H](c1cc(O)c(O)cc1)CN	0.67999	0	0.5687	-0.5687	FP	0.0079	YES
+	853	O[C@@]1([C@@]2([C@H]([C@H]3[C@H](CC2)[C@@H]2C(=CC(=O)CC2)CC3)CC1)C)C#C	-1.08885	1	0.5114	0.4886	TP	0.0266	YES
-	854	Fc1c(N2CCNCC2)cc2n(CC)cc(c(=O)c2c1)C(=O)O	6.47414	1	0.7566	0.2434	TP	0.0278	YES
*	855	N(CC/C=C\1/c2c(CCc3c1cccc3)cccc2)C	7.66038	1	0.7951	0.2049	TP	0.0551	YES
*	856	O1C([C@H](OC)[C@@H](OC(=O)N)[C@@H](O)[C@@H]1Oc1c(c2oc(O)c(NC(=O)c3cc(CC=C(C)C)c(O)cc3)c(=O)c2cc1)C)(C)C	-3.76197	1	0.4247	0.5753	FN	0.0533	YES
+	857	O1[C@@]2(O)C[C@@H](O)[C@H]([C@H]1C[C@H](O[C@H]1O[C@@H]([C@@H](O)[C@H](N)[C@@H]1O)C)/C=C/C=C/C=C/C=C/CC/C=C/C=C/[C@@H]([C@@H](O)[C@H]([C@@H](OC(=O)C[C@@H](O)C[C@@H](O)C[C@@H](O)CC[C@@H](O)[C@@H](O)C2)C)C)C)C(=O)O	-3.21361	0	0.4425	-0.4425	TN	0.0697	YES
+	858	S1SC[C@@H](NC(=O)[C@H](N)Cc2ccccc2)C(=O)N[C@@H](C(=O)N[C@@H](Cc2c3c([nH]c2)cccc3)C(=O)N[C@@H](CCCCN)C(=O)N[C@@H]([C@H](O)C)C(=O)N[C@@H](C1)C(=O)N[C@@H]([C@H](O)C)CO)Cc1ccccc1	-3.79619	1	0.4236	0.5764	FN	0.0653	YES
+	859	Clc1c(Cl)cccc1	2.34536	1	0.6227	0.3773	TP	0.0126	YES
-	860	Fc1c(N2CCN(CC2)C)c2OC[C@H](n3c2c(c1)c(=O)c(c3)C(=O)O)C	8.59778	1	0.8255	0.1745	TP	0.0396	YES
#	861	s1c2=Nc3c(NC(=c2cc1C)N1CCN(CC1)C)cccc3	2.57956	1	0.6303	0.3697	TP	0.0379	YES
+	862	O1c2c(/C(=C\CCN(C)C)/c3c(C1)cccc3)cc(cc2)CC(=O)O	1.35595	0	0.5906	-0.5906	FP	0.0559	YES
#	863	Oc1c(cc(N/N=C/2\C=C(C(=O)C=C2)C(=O)O)cc1)C(=O)O	5.88691	1	0.7376	0.2624	TP	0.0403	YES
#	864	[S@](=O)(Cc1ncc(c(OC)c1C)C)c1[nH]c2c(n1)ccc(OC)c2	-1.42021	1	0.5006	0.4994	TP	0.0287	YES
+	865	O=C1[C@H](CCc2n(c3c(c12)cccc3)C)Cn1c(ncc1)C	-1.47018	1	0.499	0.501	FN	0.0406	YES
-	866	OCCN1CCN(CC1)CCCN1c2c(C=Cc3c1cccc3)cccc2	-1.82906	1	0.4874	0.5126	FN	0.0365	YES
-	867	O1[C@H]([C@H](CCCCCC)C1=O)C[C@@H](OC(=O)[C@@H](NC=O)CC(C)C)CCCCCCCCCCC	-2.54365	1	0.4642	0.5358	FN	0.0191	YES
-	868	O([C@@H](c1c(cccc1)C)c1ccccc1)CCN(C)C	0.64983	0	0.5677	-0.5677	FP	0.0117	YES
*	869	O([C@H]1[C@H](NC(=O)C)[C@@H](N)CC(=C1)C(=O)OCC)C(CC)CC	1.12405	1	0.5831	0.4169	TP	0.0172	YES
*	870	S1[C@H]2N([C@H](C1(C)C)C(=O)O)C(=O)[C@H]2NC(=O)c1c(noc1C)c1ccccc1	10.7211	1	0.8944	0.1056	TP	0.0257	YES
#	871	OCc1cc2CC[C@H](Nc2cc1N(=O)=O)CNC(C)C	-0.27133	1	0.5379	0.4621	TP	0.0228	YES
*	872	O[C@@]1([C@@]2([C@H]([C@H]3[C@@H]([C@@]4([C@@H](CC3)CC(=O)OC4)C)CC2)CC1)C)C	-3.78309	1	0.424	0.576	FN	0.0282	YES
*	873	o1c(c(nc1CCC(=O)O)c1ccccc1)c1ccccc1	-0.33795	1	0.5357	0.4643	TP	0.0223	YES
-	874	O=c1n(CCCN2CCN(CC2)[C@@H](c2ccccc2)c2ccccc2)c2c([nH]1)cccc2	6.92394	1	0.7712	0.2288	TP	0.0317	YES
#	875	Clc1cc2C(=N[C@H](O)C(=O)Nc2cc1)c1ccccc1	5.30912	1	0.7189	0.2811	TP	0.0176	YES
+	876	O=C1Cc2c(N(c3c1cccc3)C(=O)N)cccc2	9.88769	1	0.8673	0.1327	TP	0.0338	YES
+	877	Clc1c(/C(=N/OCc2c(Cl)cc(Cl)cc2)/Cn2ccnc2)ccc(Cl)c1	2.2821	0	0.6207	-0.6207	FP	1.0809	No
#	878	O(C[C@@H](O)CNC(C)C)c1c(OCC=C)cccc1	-2.43591	0	0.4677	-0.4677	TN	0.0127	YES
*	879	O[C@@](C1CCCCC1)(c1ccccc1)C(=O)OCC#CCN(CC)CC	-10.265	0	0.2138	-0.2138	TN	0.0282	YES
+	880	O1[C@@H]2[C@]34[C@](O)([C@H](N(CC3)C)Cc3c4c1c(OC)cc3)CCC2=O	-8.3453	0	0.276	-0.276	TN	0.0452	YES
*	881	Oc1c(C(C)(C)C)cc(c(c1C)CC1=NCCN1)C	-7.11061	0	0.3161	-0.3161	TN	0.0208	YES
*	882	O[C@@]1([C@@]2([C@H]([C@H]3[C@@H]([C@@]4([C@@H](CC3)CC(=O)/C(=C\O)/C4)C)CC2)CC1)C)C	-0.48928	1	0.5308	0.4692	TP	0.0436	YES
+	883	O1[C@@H]2[C@]34[C@](O)([C@H](N(CC3)C)Cc3c4c1c(O)cc3)CCC2=O	-7.96633	0	0.2883	-0.2883	TN	0.0443	YES
+	884	O[C@@](C1CCCCC1)(c1ccccc1)C(=O)OCC1=NCCCN1C	-11.4635	0	0.1749	-0.1749	TN	0.0305	YES
-	885	O=C1Nc2c([C@@]1(c1ccc(O)cc1)c1ccc(O)cc1)cccc2	8.96534	1	0.8374	0.1626	TP	0.019	YES
*	886	O[C@@H]1[C@@H]2[C@](O)(C(=O)C3=C(O)c4c([C@@](O)([C@@H]13)C)cccc4O)C(=O)/C(=C(\O)/N)/C(=O)[C@H]2N(C)C	12.6923	1	0.9583	0.0417	TP	0.0662	YES
+	887	S1SC[C@H](N)C(=O)N[C@@H](C(=O)N[C@@H]([C@@H](CC)C)C(=O)N[C@@H](C(=O)N[C@@H](C(=O)N[C@@H](C(=O)N2[C@@H](CCC2)C(=O)N[C@@H](CC(C)C)C(=O)NCC(=O)N)C1)CC(=O)N)CCC(=O)N)Cc1ccc(O)cc1	-7.20502	1	0.313	0.687	FN	0.0565	YES
*	888	C(c1ccc(cc1)N)c1ccc(cc1)N	3.51818	1	0.6608	0.3392	TP	0.0131	YES
*	889	O1[C@H]2[C@](OC(=O)C)([C@@H]3[C@@]([C@@H](O)C2)(C(=O)[C@H](OC(=O)C)C2=C([C@@H](OC(=O)[C@H](O)[C@@H](NC(=O)c4ccccc4)c4ccccc4)C[C@@](O)([C@H]3OC(=O)c3ccccc3)C2(C)C)C)C)C1	17.7255	1	1.1215	-0.1215	TP	0.082	YES
+	890	Fc1cc2onc([C@H]3CCN(CC3)CCc3c(=O)n4CCC[C@H](O)c4nc3C)c2cc1	6.24751	0	0.7493	-0.7493	FP	4.0657	No
#	891	O=C1N([C@H]2[C@@H]3CCN(C2)CC3)C[C@H]2c3c1cccc3CCC2	0.75321	1	0.5711	0.4289	TP	0.0318	YES
-	892	P(=O)(O)(O)C(P(=O)(O)O)(O)CCN	-5.1951	0	0.3782	-0.3782	TN	0.0178	YES
-	893	O([C@@H]1[C@@]2([C@H]([C@H]3[C@@H]([C@@]4([C@@H](CC3)C[C@H](OC(=O)C)[C@@H]([N+]3(CCCCC3)C)C4)C)CC2)C[C@@H]1[N+]1(CCCCC1)C)C)C(=O)C	-8.93019	1	0.2571	0.7429	FN	0.047	YES
-	894	[S@](=O)(c1[nH]c2c(n1)ccc(OC(F)F)c2)Cc1nccc(OC)c1OC	3.55069	1	0.6618	0.3382	TP	0.042	YES
#	895	O(c1cc2c(nccc2cc1OC)Cc1cc(OC)c(OC)cc1)C	-1.27112	1	0.5055	0.4945	TP	0.0223	YES
+	896	O1[C@@](CC)(C(=O)N(C1=O)C)C	-0.09404	1	0.5436	0.4564	TP	0.0118	YES
+	897	[n+]1(ccc(c2cc[n+](cc2)C)cc1)C	3.10667	1	0.6474	0.3526	TP	0.017	YES
+	898	OC([C@H](/C=C/[C@H]([C@@H]1[C@@]2([C@@H](CC1)/C(=C/C=C\1/C[C@@H](O)C[C@H](O)C1)/CCC2)C)C)C)(C)C	-11.2227	0	0.1827	-0.1827	TN	0.0597	YES
+	899	O([C@H]1[C@H](O[C@H]2O[C@@H]([C@@H](O)[C@H](O)[C@H]2N)CO)[C@@H](N)C[C@@H](N)[C@@H]1O)[C@@H]1O[C@@H]([C@@H](O[C@H]2O[C@H]([C@@H](O)[C@H](O)[C@H]2N)CN)[C@H]1O)CO	-1.95037	0	0.4834	-0.4834	TN	0.0248	YES
-	900	Fc1ccc([C@H]2[C@@H](CNCC2)COc2cc3OCOc3cc2)cc1	-3.76056	1	0.4247	0.5753	FN	0.0332	YES
*	901	S(=O)(=O)(N)c1c(ccc(Nc2nc(N(c3cc4nn(c(c4cc3)C)C)C)ccn2)c1)C	13.2703	1	0.977	0.023	TP	0.0587	YES
+	902	N(c1ccc(/N=N/c2ccccc2)cc1)(C)C	10.7522	1	0.8954	0.1046	TP	1.0304	No
#	903	Fc1c(N2CCN(CC2)C)cc2n(CC)cc(c(=O)c2c1)C(=O)O	8.51392	1	0.8228	0.1772	TP	0.0289	YES
+	904	P(=O)(OCCCCCNC(=O)[C@@H](NC(=O)OCCOC)CCCCNC(=O)OCCOC)(O)C	-5.01273	0	0.3841	-0.3841	TN	0.0285	YES
#	905	O=c1nc([nH]c2[nH]cc(CCc3ccc(cc3)C(=O)N[C@H](CCC(=O)O)C(=O)O)c12)N	3.50283	1	0.6603	0.3397	TP	0.0466	YES
*	906	O=c1n2c(ncc1c1n[nH]nn1)c(ccc2)C	3.13018	1	0.6482	0.3518	TP	0.0297	YES
-	907	O1[C@@H](c2ccccc2)C(=O)N=C1N	1.1017	1	0.5824	0.4176	TP	0.013	YES
#	908	O(c1c(C2CCCC2)cccc1)C[C@@H](O)CNC(C)(C)C	-5.1202	0	0.3806	-0.3806	TN	0.0149	YES
-	909	OCC(CCn1c2[nH]c(nc(=O)c2nc1)N)CO	3.77813	0	0.6692	-0.6692	FP	0.0295	YES
-	910	Clc1c(cc([C@]2(O)CCN(CC2)CCC[C@@H](c2ccc(F)cc2)c2ccc(F)cc2)cc1)C(F)(F)F	-3.55732	0	0.4313	-0.4313	TN	0.0524	YES
-	911	SC([C@@H](N)C(=O)O)(C)C	-2.07322	1	0.4794	0.5206	FN	0.0084	YES
*	912	S1[C@H]2N([C@H](C1(C)C)C(=O)O)C(=O)[C@H]2NC(=O)Cc1ccccc1	0.41571	1	0.5602	0.4398	TP	0.0206	YES
#	913	S1[C@H]2N([C@H](C1(C)C)C(=O)O)C(=O)[C@H]2NC(=O)COc1ccccc1	0.59723	1	0.566	0.434	TP	0.0209	YES
#	914	ClC(Cl)(Cl)C(Cl)Cl	17.5619	1	1.1162	-0.1162	TP	0.0268	YES
#	915	S(CC[C@H](NC(=O)[C@@H](NC(=O)CCNC(=O)OCC(C)C)Cc1c2c([nH]c1)cccc2)C(=O)N[C@@H](CC(=O)O)C(=O)N[C@@H](Cc1ccccc1)C(=O)N)C	0.45738	0	0.5615	-0.5615	FP	0.043	YES
+	916	O(CCCCCOc1ccc(cc1)C(=N)N)c1ccc(cc1)C(=N)N	1.27984	1	0.5882	0.4118	TP	0.0247	YES
+	917	Oc1cc2[C@]3([C@H]([C@H](N(CC3)CC=C(C)C)Cc2cc1)C)C	-3.90523	0	0.42	-0.42	TN	0.0211	YES
#	918	O=C1NC(=O)NC(=O)C1([C@@H](CCC)C)CC	-3.31433	0	0.4392	-0.4392	TN	0.0131	YES
#	919	S(=O)(=O)(O)c1cc(c(cc1)C)C	-0.05327	1	0.5449	0.4551	TP	0.011	YES
*	920	O1[C@@H](n2c3NC=NC[C@@H](O)c3nc2)C[C@H](O)[C@H]1CO	4.18672	1	0.6825	0.3175	TP	1.0249	No
+	921	O=c1n(CCCCC(=O)C)c(=O)n(c2ncn(c12)C)C	0.47245	1	0.562	0.438	TP	0.0355	YES
-	922	s1c(nc(c1)c1scc(n1)C(=O)NCCCN[C@H](c1ccccc1)C)CCNC(=O)[C@@H](NC(=O)[C@@H]([C@@H](O)[C@H](NC(=O)[C@@H](NC(=O)c1nc(nc(N)c1C)[C@H](NC[C@H](N)C(=O)N)CC(=O)N)[C@H](O[C@@H]1O[C@H]([C@@H](O)[C@H](O)[C@@H]1O[C@H]1O[C@@H]([C@@H](O)[C@H](OC(=O)N)[C@@H]1O)CO)CO)c1[nH]cnc1)C)C)[C@H](O)C	-1.15052	1	0.5094	0.4906	TP	0.0832	YES
-	923	S1c2c(N(CCCN3CCN(CC3)C)c3c1cccc3)cccc2	0.4564	1	0.5615	0.4385	TP	0.0376	YES
#	924	BrC(F)(F)C(F)(F)C(F)(F)C(F)(F)C(F)(F)C(F)(F)C(F)(F)C(F)(F)F	3.42496	1	0.6577	0.3423	TP	0.0918	YES
#	925	S(C[C@@H]1C[C@H]2[C@H](N(C1)CCC)Cc1c3c2cccc3[nH]c1)C	1.70882	0	0.6021	-0.6021	FP	0.0232	YES
-	926	N1[C@@H](CC(C2CCCCC2)C2CCCCC2)CCCC1	-6.31073	1	0.342	0.658	FN	0.0148	YES
+	927	S1c2c(N(CCCN3CC[C@H](O)CC3)c3c1cccc3)cc(cc2)C#N	4.50977	1	0.6929	0.3071	TP	0.0409	YES
*	928	O=C(N1[C@@H]2[C@H](C[C@H]1C(=O)O)CCCC2)[C@@H](N[C@@H](CCC)C(=O)OCC)C	0.48324	0	0.5623	-0.5623	FP	0.018	YES
-	929	ClC(=C[C@H]1C([C@@H]1C(=O)OCc1cc(Oc2ccccc2)ccc1)(C)C)Cl	-3.94658	0	0.4187	-0.4187	TN	0.029	YES
#	930	Clc1cc2N(CCCN3CCN(CC3)CCO)c3c(Sc2cc1)cccc3	3.65497	1	0.6652	0.3348	TP	0.0378	YES
+	931	O=C(NC(=O)N)Cc1ccccc1	-2.87377	1	0.4535	0.5465	FN	0.0101	YES
+	932	O1[C@@H]([C@H](N(CC1)C)C)c1ccccc1	-1.76593	0	0.4894	-0.4894	TN	0.0093	YES
*	933	N(N)CCc1ccccc1	-2.46633	1	0.4667	0.5333	FN	0.0073	YES
#	934	O=C1[C@@H](C(=O)c2c1cccc2)c1ccccc1	0.68464	1	0.5689	0.4311	TP	0.0121	YES
#	935	O1[C@@H]([C@H](NCC1)C)c1ccccc1	-1.55414	0	0.4963	-0.4963	TN	0.0085	YES
#	936	O=C1NC(=O)NC(=O)C1(CC)c1ccccc1	-1.38583	1	0.5017	0.4983	TP	0.0146	YES
+	937	Oc1ccccc1	-0.89006	1	0.5178	0.4822	TP	0.0026	YES
-	938	ClCCN([C@@H](COc1ccccc1)C)Cc1ccccc1	-4.18554	0	0.4109	-0.4109	TN	0.0166	YES
*	939	o1c(O)c([C@H](CC)c2ccccc2)c(=O)c2c1cccc2	-4.96111	0	0.3858	-0.3858	TN	0.0222	YES
-	940	NC(Cc1ccccc1)(C)C	-6.30665	0	0.3421	-0.3421	TN	0.0088	YES
*	941	Oc1cc(N(CC2=NCCN2)c2ccc(cc2)C)ccc1	-4.45142	0	0.4023	-0.4023	TN	1.0183	No
-	942	O=C1N(N(C(=O)[C@H]1CCCC)c1ccccc1)c1ccccc1	5.11401	1	0.7125	0.2875	TP	0.0156	YES
-	943	O=C1NC(=O)N[C@@]1(c1ccccc1)c1ccccc1	2.58968	1	0.6307	0.3693	TP	0.0132	YES
-	944	O=C1C(=C(C(=O)c2c1cccc2)C)C/C=C(/CCC[C@H](CCC[C@@H](CCCC(C)C)C)C)\C	0.64892	1	0.5677	0.4323	TP	0.0416	YES
-	945	Oc1c(N(=O)=O)cc(N(=O)=O)cc1N(=O)=O	7.69883	1	0.7964	0.2036	TP	0.02	YES
#	946	O1C[C@@H]([C@H](CC)C1=O)Cc1n(cnc1)C	-4.56562	0	0.3986	-0.3986	TN	0.0208	YES
-	947	Cl[C@@H]1[C@H](OC)C[C@@H](CC1)/C=C(/[C@H]1OC(=O)[C@H]2N(C(=O)C(=O)[C@@]3(O[C@@H]([C@@H](OC)C[C@H]3C)[C@@H](OC)C[C@H](C/C(=C/[C@H](C(=O)C[C@H](O)[C@H]1C)CC)/C)C)O)CCCC2)\C	-7.61609	0	0.2997	-0.2997	TN	2.0626	No
-	948	N(=C(\Nc1ccncc1)/NC#N)/[C@@H](C(C)(C)C)C	-7.02041	0	0.319	-0.319	TN	1.0362	No
#	949	O(C[C@@H](O)CNC(C)C)c1c2c([nH]cc2)ccc1	-9.23677	1	0.2471	0.7529	FN	0.0114	YES
+	950	S1[C@@H](Cc2ccc(OCCc3ncc(CC)cc3)cc2)C(=O)NC1=O	9.32461	1	0.8491	0.1509	TP	0.039	YES
+	951	O([C@@H]1[C@@]2([C@H]([C@H]3[C@@H]([C@@]4([C@@H](CC3)C[C@H](OC(=O)C)[C@@H](N3CC[N+](CC3)(C)C)C4)C)CC2)C[C@@H]1N1CC[N+](CC1)(C)C)C)C(=O)C	-14.6645	0	0.0711	-0.0711	TN	0.055	YES
#	952	S1[C@H]2N([C@H](C1(C)C)C(=O)O)C(=O)[C@H]2NC(=O)[C@H](NC(=O)N1CCN(C(=O)C1=O)CC)c1ccccc1	3.54387	1	0.6616	0.3384	TP	0.0338	YES
+	953	N1CCNCC1	-7.71762	0	0.2964	-0.2964	TN	0.0056	YES
+	954	BrCCC(=O)N1CCN(CC1)C(=O)CCBr	-9.07437	0	0.2524	-0.2524	TN	0.0398	YES
*	955	S1c2c(N(CCCN3CC[C@@H](CC3)CCO)c3c1cccc3)cc(S(=O)(=O)N(C)C)cc2	-1.05957	1	0.5123	0.4877	TP	0.0486	YES
-	956	O([C@H]1C[C@@](O)(Cc2c1c(O)c1c(c2O)C(=O)c2c(C1=O)c(OC)ccc2)C(=O)CO)[C@H]1O[C@@H]([C@@H](O[C@H]2OCCCC2)[C@H](N)C1)C	1.39944	1	0.5921	0.4079	TP	0.0433	YES
*	957	Clc1ccc(c2c(nn(c2)c2ccc(F)cc2)CC(=O)O)cc1	4.19791	1	0.6828	0.3172	TP	0.0308	YES
#	958	O[C@@H](CNC(C)(C)C)c1nc(c(O)cc1)CO	-5.31729	0	0.3742	-0.3742	TN	0.0174	YES
-	959	S(=O)(=O)(N)c1c(Oc2ccccc2)c(N2CCCC2)cc(c1)C(=O)O	3.83421	1	0.671	0.329	TP	0.0277	YES
#	960	O1c2cc(CN3CCN(CC3)c3ncccn3)ccc2OC1	-2.44917	1	0.4672	0.5328	FN	0.0364	YES
*	961	O(c1c(Cc2c(c3c(nc2)nc(nc3N)N)C)cc(OC)cc1)C	9.79012	1	0.8642	0.1358	TP	1.0403	No
*	962	S1(=O)(=O)N(/C(=C(/O)\Nc2ncccc2)/C(=O)c2c1cccc2)C	8.00905	1	0.8064	0.1936	TP	0.0506	YES
#	963	Clc1c(N2CC=CC2)ccc([C@@H](C)C(=O)O)c1	4.64632	1	0.6974	0.3026	TP	0.0151	YES
*	964	N1(CCCNCCNCCCNCC1)Cc1ccc(CN2CCCNCCNCCCNCC2)cc1	-27.8726	0	-0.3573	0.3573	TN	0.0275	YES
*	965	O([C@@H]1C[C@H](O[C@H]2[C@@H](Cc3c(C2=O)c(O)c2c(c3)cc(O[C@@H]3O[C@@H]([C@@H](O)[C@H](O[C@@H]4O[C@@H]([C@@H](O)[C@H](O)C4)C)C3)C)c(c2O)C)[C@H](OC)C(=O)[C@@H](O)[C@H](O)C)O[C@@H]([C@H]1O)C)[C@@H]1O[C@@H]([C@@H](O)[C@H](O[C@@H]2O[C@@H]([C@@H](O)[C@@](O)(C2)C)C)C1)C	-1.93908	1	0.4838	0.5162	FN	0.0735	YES
+	966	O1C[C@H]2[C@@H]([C@@H](c3c([C@@H]2O)cc2OCOc2c3)c2cc(OC)c(OC)c(OC)c2)C1=O	-2.40375	0	0.4687	-0.4687	TN	0.0448	YES
-	967	O=C1N[C@@H](CCN)C(=O)N[C@@H](CCN)C(=O)N[C@@H]([C@H](O)C)C(=O)NCC[C@H](NC(=O)[C@@H](NC(=O)[C@@H](NC(=O)[C@@H](NC(=O)CCCC[C@@H](CC)C)CCN)[C@H](O)C)CCN)C(=O)N[C@@H](CCN)C(=O)N[C@@H](C(=O)N[C@H]1CC(C)C)Cc1ccccc1	-15.8413	0	0.0329	-0.0329	TN	0.0524	YES
-	968	S(=O)(=O)(O)c1c(cccc1)C=C	0.80607	0	0.5728	-0.5728	FP	1.0114	No
-	969	Clc1cc2N[C@H](N(S(=O)(=O)c2cc1S(=O)(=O)N)C)CSCC(F)(F)F	-10.5838	0	0.2034	-0.2034	TN	1.0427	No
#	970	O([C@@H](c1c2[nH]c(c1C)/C=C/1\N=C(C(=C1C)CCC(=O)O)/C=C\1/N=C(/C=c/3\[nH]/c(=C\2)/c(c3[C@H](O)C)C)C(=C1CCC(=O)O)C)C)[C@@H](c1c(/c/2=C/c3[nH]c(c(c3[C@H](O)C)C)/C=C/3\N=C(C(=C3C)CCC(=O)O)/C=C/3\N=C(/C=c/1\[nH]2)C(=C3CCC(=O)O)C)C)C	4.41824	1	0.69	0.31	TP	0.258	YES
-	971	Fc1c([C@@]2(OC[C@H](C2)COc2ccc(N3CCN(CC3)c3ccc(n4c(=O)n(nc4)[C@H]([C@@H](O)C)CC)cc3)cc2)Cn2ncnc2)ccc(F)c1	2.3012	1	0.6213	0.3787	TP	1.0929	No
+	972	O[C@H]1[C@@]23[C@H](N(c4c3cccc4)C)[C@@H]3N([C@@H]([C@H]1[C@@H](C3)[C@@H](CC)C=O)C2)CCC	0.87921	1	0.5752	0.4248	TP	0.0432	YES
+	973	O=N/C=c\1/n(cccc1)C	-11.8269	0	0.1631	-0.1631	TN	5.0357	No
-	974	SC[C@H](NC(=O)[C@@H](NC(=O)[C@@H](NC(=O)[C@@H](NC(=O)[C@@H](NC(=O)[C@@H](NC(=O)[C@@H](N)CCCCN)CS)CC(=O)N)[C@H](O)C)C)[C@H](O)C)C(=O)N[C@H](C(=O)N[C@H](C(=O)N[C@H](C(=O)N[C@@H](CCCNC(=N)N)C(=O)N[C@@H](CC(C)C)C(=O)N[C@H](C(=O)N[C@H](C(=O)N[C@H](C(=O)N[C@H](C(=O)N[C@H](C(=O)N[C@H](C(=O)N[C@H](C(=O)N[C@H](C(=O)N[C@H](C(=O)N[C@H](C(=O)N[C@H](C(=O)NCC(=O)N1[C@@H](CCC1)C(=O)N[C@H](C(=O)N[C@H](C(=O)N1[C@…	-11.5041	0	0.1736	-0.1736	TN	0.204	YES
*	975	O(CCCCc1ccccc1)c1ccc(cc1)C(=O)Nc1cc2oc(cc(=O)c2cc1)c1n[nH]nn1	9.96145	1	0.8697	0.1303	TP	0.0421	YES
#	976	O([C@@H]1[C@@H]2[C@H]([C@H](C=CC2=C[C@@H](O)C1)C)CC[C@@H](O)C[C@@H](O)CC(=O)O)C(=O)[C@H](CC)C	2.60414	1	0.6311	0.3689	TP	0.0209	YES
-	977	Clc1cc2c(N(CC3CC3)C(=O)CN=C2c2ccccc2)cc1	-7.60512	0	0.3	-0.3	TN	0.0312	YES
*	978	O=C(N1C[C@@H]2N(CCc3c2cccc3)C(=O)C1)C1CCCCC1	-4.94657	1	0.3863	0.6137	FN	0.0367	YES
*	979	O=C(N1CCN(CC1)c1nc2c(c(n1)N)cc(OC)c(OC)c2)c1occc1	3.94169	1	0.6745	0.3255	TP	1.0421	No
#	980	O([C@]1([C@@]2([C@H]([C@H]3[C@H]([C@@H](O)C2)[C@@]2(C(=CC(=O)C=C2)CC3)C)CC1)C)C(=O)COC(=O)CC)C(=O)OCC	-3.93542	0	0.419	-0.419	TN	0.0376	YES
+	981	OC(=O)C[C@H](CC(C)C)CN	3.81135	1	0.6703	0.3297	TP	0.0062	YES
-	982	O=C(Nc1c(cccc1)C)[C@H](NCCC)C	-0.45489	0	0.5319	-0.5319	FP	0.0115	YES
#	983	O(c1cc(N[C@@H](CCCN)C)c2ncccc2c1)C	-4.47673	0	0.4015	-0.4015	TN	0.0134	YES
*	984	O=C1NCNC(=O)C1(CC)c1ccccc1	-3.55657	0	0.4313	-0.4313	TN	0.0126	YES
+	985	S(=O)(=O)(N(CCC)CCC)c1ccc(cc1)C(=O)O	2.06705	1	0.6137	0.3863	TP	0.0166	YES
*	986	S(c1cc(C(C)(C)C)c(O)c(C(C)(C)C)c1)C(Sc1cc(C(C)(C)C)c(O)c(C(C)(C)C)c1)(C)C	-7.00787	1	0.3194	0.6806	FN	0.0359	YES
+	987	O=C(NCCN(CC)CC)c1ccc(N)cc1	-7.81101	1	0.2934	0.7066	FN	0.0113	YES
-	988	O(CCN(CC)CC)C(=O)c1ccc(N)cc1	-6.47191	0	0.3368	-0.3368	TN	0.0106	YES
#	989	O=C(NC(C)C)c1ccc(CNNC)cc1	5.3335	1	0.7196	0.2804	TP	0.0187	YES
*	990	Clc1cc2N(CCCN3CCN(CC3)C)c3c(Sc2cc1)cccc3	4.45859	1	0.6913	0.3087	TP	0.0358	YES
+	991	O[C@@](C1CCCCC1)(CCN1CCCC1)c1ccccc1	-13.3946	0	0.1123	-0.1123	TN	0.0205	YES
*	992	Clc1ccc(/C(=C\2/C=C(F)C=CC2=O)/NCCCC(=O)N)cc1	10.6495	1	0.8921	0.1079	TP	0.0487	YES
*	993	O=C([C@@H]1[C@@]2([C@H]([C@H]3[C@@H]([C@@]4(C(=CC(=O)CC4)CC3)C)CC2)CC1)C)C	1.42537	1	0.5929	0.4071	TP	0.0331	YES
-	994	S1c2c(N(CCCN(C)C)c3c1cccc3)cccc2	1.86947	1	0.6073	0.3927	TP	0.0256	YES
#	995	S1c2c(N(C[C@H](N(C)C)C)c3c1cccc3)cccc2	3.3711	1	0.656	0.344	TP	0.0252	YES
+	996	O(C[C@@H](O)CNCCC)c1c(C(=O)CCc2ccccc2)cccc1	-3.97009	1	0.4179	0.5821	FN	0.018	YES
+	997	O(CC[N+](C(C)C)(C(C)C)C)C(=O)[C@H]1c2c(Oc3c1cccc3)cccc2	-2.16619	0	0.4764	-0.4764	TN	0.0296	YES
#	998	O(CCN(CC)CC)C(=O)c1cc(N)c(OCCC)cc1	-9.60428	0	0.2352	-0.2352	TN	0.0148	YES
-	999	S1c2c(N(C[C@H](N(C)C)C)c3c1cccc3)cc(cc2)C(=O)CC	1.20978	0	0.5859	-0.5859	FP	0.0291	YES
-	1000	Oc1c(C(C)C)cccc1C(C)C	0.06369	1	0.5487	0.4513	TP	0.0078	YES
-	1001	O([C@@]([C@@H](CN(C)C)C)(Cc1ccccc1)c1ccccc1)C(=O)CC	-2.32706	1	0.4712	0.5288	FN	0.0172	YES
*	1002	O(C[C@@H](O)CNC(C)C)c1c2c(ccc1)cccc2	1.21593	1	0.5861	0.4139	TP	0.0119	YES
*	1003	Cl[C@@H](CCl)C	0.61626	1	0.5667	0.4333	TP	0.0046	YES
#	1004	Ic1cn(CC(=O)OCCC)cc(I)c1=O	3.01655	0	0.6445	-0.6445	FP	0.0511	YES
#	1005	S=c1[nH]c(CCC)cc(=O)[nH]1	13.8021	1	0.9943	0.0057	TP	0.0161	YES
*	1006	O=C(N1[C@@H](CCC1)C(=O)N)[C@@H](NC(=O)[C@H]1NC(=O)CC1)Cc1[nH]cnc1	-6.49084	0	0.3362	-0.3362	TN	0.0261	YES
#	1007	N(CCC[C@H]1c2c(C=Cc3c1cccc3)cccc2)C	5.22009	1	0.716	0.284	TP	0.0247	YES
#	1008	O[C@H]([C@@H](NC)C)c1ccccc1	-1.19358	0	0.508	-0.508	FP	0.0053	YES
+	1009	O=C(N)c1nccnc1	-3.03825	1	0.4481	0.5519	FN	0.0117	YES
#	1010	n1ccccc1	1.72506	1	0.6026	0.3974	TP	0.0035	YES
+	1011	O(c1c[n+](ccc1)C)C(=O)N(C)C	-0.35677	0	0.5351	-0.5351	FP	0.0121	YES
-	1012	Oc1c(c(CO)cnc1C)CO	-6.21301	0	0.3452	-0.3452	TN	0.014	YES
-	1013	Clc1ccc(c2c(nc(nc2N)N)CC)cc1	8.8206	0	0.8327	-0.8327	FP	0.0171	YES
+	1014	n1(c(c(cc1C)/C=C/c1[n+](c2c(cc(N(C)C)cc2)cc1)C)C)c1ccccc1	-4.85659	0	0.3892	-0.3892	TN	0.0412	YES
+	1015	Clc1cc2c(N(CC(F)(F)F)C(=S)CN=C2c2c(F)cccc2)cc1	3.62256	0	0.6642	-0.6642	FP	2.0473	No
*	1016	S1c2c(C(=Nc3c1cccc3)N1CCN(CC1)CCOCCO)cccc2	4.01168	1	0.6768	0.3232	TP	0.0426	YES
-	1017	Clc1cc2nc3c(c(N[C@@H](CCCN(CC)CC)C)c2cc1)cc(OC)cc3	-4.51627	1	0.4002	0.5998	FN	0.0303	YES
+	1018	O=C(N1[C@@H](Cc2c(C1)cccc2)C(=O)O)[C@@H](N[C@@H](CCc1ccccc1)C(=O)OCC)C	3.16784	0	0.6494	-0.6494	FP	0.0301	YES
#	1019	O[C@@]1([C@@]2([C@H]([C@H]3[C@H](CC2)c2c(CC3)cc(OC3CCCC3)cc2)CC1)C)C#C	-2.63847	1	0.4611	0.5389	FN	0.0372	YES
*	1020	Clc1c(S(=O)(=O)N)cc2c(N[C@@H](NC2=O)CC)c1	-0.13862	1	0.5422	0.4578	TP	0.019	YES
*	1021	O[C@H]([C@@H]1N2C[C@@H]([C@H](C1)CC2)C=C)c1c2c(ncc1)ccc(OC)c2	16.0695	1	1.0678	-0.0678	TP	1.0223	No
*	1022	O[C@@H]([C@H]1N2C[C@@H]([C@@H](C1)CC2)C=C)c1c2c(ncc1)ccc(OC)c2	14.9751	1	1.0323	-0.0323	TP	1.0224	No
+	1023	s1c(c(c2c1cc(O)cc2)C(=O)c1ccc(OCCN2CCCCC2)cc1)c1ccc(O)cc1	-0.19997	1	0.5402	0.4598	TP	0.0279	YES
+	1024	s1c(N(Cc2cc3c([nH]c(nc3=O)C)cc2)C)ccc1C(=O)N[C@@H](CCC(=O)O)C(=O)O	-2.48499	1	0.4661	0.5339	FN	1.0398	No
+	1025	O1c2c(c3[C@@H](CCc3cc2)CCNC(=O)CC)CC1	-7.00673	0	0.3194	-0.3194	TN	0.0269	YES
+	1026	O=C(N1[C@@H]2[C@H](C[C@H]1C(=O)O)CCC2)[C@@H](N[C@@H](CCc1ccccc1)C(=O)OCC)C	0.77817	1	0.5719	0.4281	TP	0.0234	YES
+	1027	S(Cc1oc(CN(C)C)cc1)CCN/C(=C/N(=O)=O)/NC	13.2923	1	0.9778	0.0222	TP	1.0452	No
+	1028	O[C@@H](CN1CCN(CC1)CC(=O)Nc1c(cccc1C)C)COc1c(OC)cccc1	-10.3497	0	0.211	-0.211	TN	0.0255	YES
*	1029	O([C@@H]1[C@@]2([C@H]([C@H]3[C@@H]([C@@]4([C@@H](CC3)C[C@H](OC(=O)C)[C@@H](N3CCCCC3)C4)C)CC2)C[C@@H]1[N+]1(CCCCC1)CC=C)C)C(=O)CC	-9.68725	0	0.2325	-0.2325	TN	0.051	YES
-	1030	N([C@@H]1CCc2c1cccc2)CC#C	-5.19366	0	0.3782	-0.3782	TN	0.015	YES
+	1031	O1[C@@H](n2c3nc(nc(N)c3nc2)n2ncc(c2)C(=O)NC)[C@H](O)[C@H](O)[C@H]1CO	0.50867	0	0.5632	-0.5632	FP	0.0397	YES
#	1032	O(C(=O)C1(N(c2ccccc2)C(=O)CC)CCN(CC1)CCC(=O)OC)C	0.62291	0	0.5669	-0.5669	FP	0.025	YES
*	1033	O=C(N[C@H](c1c(N2CCCCC2)cccc1)CC(C)C)Cc1cc(OCC)c(cc1)C(=O)O	-0.63279	0	0.5262	-0.5262	FP	0.0276	YES
#	1034	O([C@@H]1[C@H]([C@@H]2[C@@H](CN3[C@H](C2)c2[nH]c4c(c2CC3)ccc(OC)c4)C[C@H]1OC(=O)/C=C/c1cc(OC)c(OC)c(OC)c1)C(=O)OC)C	-0.86743	0	0.5185	-0.5185	FP	0.0636	YES
-	1035	O([C@@H]1[C@H]([C@@H]2[C@@H](CN3[C@H](C2)c2[nH]c4c(c2CC3)ccc(OC)c4)C[C@H]1OC(=O)c1cc(OC)c(OC)c(OC)c1)C(=O)OC)C	-0.48091	0	0.5311	-0.5311	FP	0.0497	YES
-	1036	Oc1cc(O)ccc1	-2.34664	1	0.4706	0.5294	FN	0.0037	YES
*	1037	S([C@H]1C[C@@H]2N([C@H](C1)CC2)C)CC(=O)O[C@H]1[C@@]2([C@H]3[C@@]([C@H]([C@H](O)[C@](C1)(C)C=C)C)(CC[C@H]2C)CCC3=O)C	-13.5522	0	0.1072	-0.1072	TN	0.0331	YES
#	1038	O1[C@@H]([C@@H](O)[C@@H](O)[C@@H]1n1nc(nc1)C(=O)N)CO	-6.15986	1	0.3469	0.6531	FN	0.0204	YES
*	1039	O([C@H]1[C@@H]([C@H](O)[C@@H]([C@@H](O)[C@@H](C)/C=C/C=C(\C(=O)NC2=C3NC4(N=C3c3c(C2=O)c(O)c(c2O[C@](O/C=C/[C@H](OC)[C@H]1C)(C(=O)c32)C)C)CCN(CC4)CC(C)C)/C)C)C)C(=O)C	20.8343	1	1.2224	-0.2224	TP	0.1142	YES
#	1040	O([C@H]1[C@@H]([C@@H](O)[C@H]([C@H](O)[C@@H](C)/C=C/C=C(\C(=O)NC2=C(O)c3c(c4C(=O)[C@](O/C=C/[C@@H](OC)[C@@H]1C)(Oc4c(c3O)C)C)C(=O)/C/2=C/NN1CCN(CC1)C)/C)C)C)C(=O)C	27.363	1	1.4341	-0.4341	TP	0.1217	YES
*	1041	O([C@H]1[C@@H]([C@H](O)[C@@H]([C@@H](O)[C@@H](C)/C=C/C=C(/C(=O)NC2=C(O)c3c(C(=O)/C/2=C/NN2CCN(C4CCCC4)CC2)c2c(O[C@](O/C=C/[C@H](OC)[C@H]1C)(C2=O)C)c(c3O)C)\C)C)C)C(=O)C	27.239	1	1.4301	-0.4301	TP	0.1204	YES
-	1042	s1c2c(nc1N)ccc(OC(F)(F)F)c2	3.14692	1	0.6487	0.3513	TP	0.0326	YES
-	1043	N[C@@H]([C@]12C[C@@H]3C[C@H](C1)C[C@H](C2)C3)C	-2.6537	0	0.4606	-0.4606	TN	0.0149	YES
*	1044	O[C@@H]1[C@H]2[C@H]([C@H]3[C@@]([C@@]([C@@H](C3)C)(C)C(=O)CC)(C1)C)CCC1=CC(=O)C=C[C@]21C	-16.0495	0	0.0262	-0.0262	TN	0.0337	YES
#	1045	P(=O)(O)(O)C(P(=O)(O)O)(O)Cc1cccnc1	-12.9297	0	0.1273	-0.1273	TN	0.0238	YES
+	1046	Fc1cc2onc([C@H]3CCN(CC3)CCc3c(=O)n4CCCCc4nc3C)c2cc1	4.95383	1	0.7073	0.2927	TP	4.0668	No
#	1047	O[C@@H]([C@@H](NCCc1ccc(O)cc1)C)c1ccc(O)cc1	-6.74405	1	0.328	0.672	FN	0.014	YES
#	1048	s1c(nc(CN(C(=O)N[C@@H](C(C)C)C(=O)N[C@H](C[C@H](O)[C@@H](NC(=O)OCc2scnc2)Cc2ccccc2)Cc2ccccc2)C)c1)C(C)C	9.93854	1	0.869	0.131	TP	0.0539	YES
-	1049	O(c1cc([C@@H](N(C)C)C)ccc1)C(=O)N(CC)C	-3.68963	0	0.427	-0.427	TN	0.0118	YES
-	1050	[nH]1c2c(c(CCN(C)C)c1)cc(cc2)Cn1ncnc1	-7.36678	0	0.3078	-0.3078	TN	0.0292	YES
-	1051	O([C@@H]1[C@@]2([C@H]([C@H]3[C@@H]([C@@]4([C@@H](CC3)C[C@H](O)[C@@H](N3CCOCC3)C4)C)CC2)C[C@@H]1[N+]1(CCCC1)CC=C)C)C(=O)C	-7.97835	0	0.2879	-0.2879	TN	0.0502	YES
*	1052	S(=O)(=O)(c1ccc(C2=C(c3ccccc3)C(=O)OC2)cc1)C	13.1346	1	0.9726	0.0274	TP	0.0373	YES
*	1053	Clc1c(OP(=S)(OC)OC)cc(Cl)c(Cl)c1	-1.80297	1	0.4882	0.5118	FN	3.0332	No
#	1054	O=C1Nc2c(c(CCN(CCC)CCC)ccc2)C1	-4.14495	0	0.4122	-0.4122	TN	0.0175	YES
*	1055	O=C(Nc1c(cccc1C)C)[C@H]1N(CCCC1)CCC	-1.48603	0	0.4985	-0.4985	TN	0.0165	YES
*	1056	S1[C@@H](Cc2ccc(OCCN(c3ncccc3)C)cc2)C(=O)NC1=O	5.31989	1	0.7192	0.2808	TP	0.0363	YES
-	1057	S(=O)(=O)(N(c1nc(C(C)C)c(c(n1)c1ccc(F)cc1)/C=C/[C@H](O)C[C@@H](O)CC(=O)O)C)C	3.31118	1	0.6541	0.3459	TP	0.047	YES
-	1058	s1c(CCN([C@H]2CCc3c(C2)cccc3O)CCC)ccc1	-1.65317	0	0.4931	-0.4931	TN	0.0283	YES
+	1059	O(c1cc(CN2CCCCC2)ccc1)CCCNC(=O)COC(=O)C	-0.73092	1	0.523	0.477	TP	0.0184	YES
*	1060	O([C@@H]1[C@H]([C@H](O[C@@H]2O[C@H]([C@H](O)[C@](OC)(C2)C)C)[C@H](C(=O)O[C@@H]([C@@](O)([C@H](O)[C@H](/C(=N/OCOCCOC)/[C@@H](C[C@]1(O)C)C)C)C)CC)C)C)[C@@H]1O[C@@H](C[C@H](N(C)C)[C@H]1O)C	-2.57334	1	0.4632	0.5368	FN	0.0642	YES
#	1061	Fc1c(Cn2nnc(c2)C(=O)N)c(F)ccc1	-1.08802	0	0.5114	-0.5114	FP	0.035	YES
*	1062	O1c2cc(C(C)(C)C)ccc2O[C@H]1C	-0.95893	0	0.5156	-0.5156	FP	0.0139	YES
+	1063	O(CCCCCCNC[C@H](O)c1cc(c(O)cc1)CO)CCCCc1ccccc1	-10.6704	0	0.2006	-0.2006	TN	0.0178	YES
+	1064	O(c1c(cccc1)C(=O)O)C(=O)c1c(O)cccc1	5.58967	1	0.728	0.272	TP	0.0129	YES
-	1065	P(=O)(O)(O)CN(CCN(CP(=O)(O)O)CP(=O)(O)O)CP(=O)(O)O	-2.78637	0	0.4563	-0.4563	TN	0.0235	YES
*	1066	O[C@H]([C@@H]1Nc2c(NC1)[nH]c(nc2=O)N)[C@@H](O)C	0.15727	0	0.5518	-0.5518	FP	0.0169	YES
-	1067	O=C(NC(C)(C)C)[C@H]1N(C[C@@H]2[C@H](C1)CCCC2)C[C@@H](O)[C@@H](NC(=O)[C@@H](NC(=O)c1nc2c(cc1)cccc2)CC(=O)N)Cc1ccccc1	-0.53922	1	0.5292	0.4708	TP	0.0394	YES
+	1068	O=C1NC(=O)NC(=O)C1([C@@H](CCC)C)CC=C	-3.76964	0	0.4244	-0.4244	TN	1.0145	No
*	1069	O=C(N[C@@H](CC(C)C)C(=O)N[C@@H](CCC(=O)N)C(=O)NCC(=O)N[C@@H](CC(C)C)C(=O)N[C@@H](C(C)C)C(=O)O)[C@@H](NC(=O)[C@@H](NC(=O)[C@H](NC(=O)[C@@H](NC(=O)[C@H](NC(=O)[C@H](NC(=O)[C@H](NC(=O)[C@@H](NC(=O)[C@@H](NC(=O)[C@@H](NC(=O)[C@@H](NC(=O)[C@H](NC(=O)[C@@H](NC(=O)[C@H](NC(=O)[C@H](NC(=O)[C@H](NC(=O)[C@H](NC(=O)[C@H](NC(=O)CNC(=O)[C@H](NC(=O)[C@H](NC(=O)[C@H](N)Cc1[nH]ccn1)CO)CC(=O)O)[C@H](O)C)Cc1ccccc1…	-6.8238	0	0.3254	-0.3254	TN	0.1607	YES
#	1070	N([C@@H](Cc1ccccc1)C)(CC#C)C	-5.91544	0	0.3548	-0.3548	TN	0.0139	YES
*	1071	O=C1C(=C(C(=O)C(=C1C)C)C)[C@H](CCCCCC(=O)O)c1ccccc1	3.9893	1	0.6761	0.3239	TP	0.0251	YES
*	1072	S(CC[C@H](NC(=O)[C@@H](NC(=O)[C@H](NC(=O)[C@@H](NC(=O)[C@@H](NC(=O)[C@@H](NC(=O)[C@@H](NC(=O)[C@H](NC(=O)[C@H](NC(=O)[C@H](NC(=O)[C@@H](NC(=O)[C@H](NC(=O)CNC(=O)[C@@H](NC(=O)[C@@H](NC(=O)[C@@H](NC(=O)[C@@H](NC(=O)[C@H](NC(=O)[C@H](NC(=O)[C@H](NC(=O)[C@@H](NC(=O)[C@@H](NC(=O)[C@@H](NC(=O)[C@H](NC(=O)[C@H](NC(=O)[C@H](NC(=O)[C@H](N)Cc1ccc(O)cc1)C)CC(=O)O)C)[C@@H](CC)C)Cc1ccccc1)[C@H](O)C)CC(=O)N)CO…	-10.5933	0	0.2031	-0.2031	TN	0.167	YES
+	1073	Clc1c([C@@H](OCc2c3c(sc2)c(Cl)ccc3)Cn2ccnc2)ccc(Cl)c1	1.35793	1	0.5907	0.4093	TP	0.0688	YES
-	1074	Clc1cc([C@@H]2CC[C@H](NC)c3c2cccc3)ccc1Cl	-3.60877	1	0.4296	0.5704	FN	0.0234	YES
*	1075	FC(F)(F)C(OCF)C(F)(F)F	1.29211	1	0.5886	0.4114	TP	0.031	YES
*	1076	Clc1ccc(C2(CCC2)[C@H](N(C)C)CC(C)C)cc1	-1.153	1	0.5093	0.4907	TP	0.0132	YES
+	1077	S(=O)(=O)(N1CCN(CC1)C)c1cc(c2[nH]c3c(nn(c3c(=O)n2)C)CCC)c(OCC)cc1	0.48659	1	0.5625	0.4375	TP	0.0535	YES
+	1078	FC(F)(F)COc1c(OCCN[C@@H](Cc2cc3c(N(CC3)CCCO)c(c2)C(=O)N)C)cccc1	-15.1422	1	0.0556	0.9444	FN	0.0483	YES
+	1079	S(=O)(=O)([N-]c1ncccn1)c1ccc(N)cc1	-4.39634	0	0.4041	-0.4041	TN	1.0189	No
*	1080	O([C@@H]1[C@@H]2[C@H]([C@H](C=CC2=C[C@@H](C1)C)C)CC[C@H]1OC(=O)C[C@H](O)C1)C(=O)C(CC)(C)C	4.05547	1	0.6782	0.3218	TP	0.0253	YES
#	1081	S(CC[C@H](NC(=O)[C@@H](NC(=O)CNC(=O)[C@@H](NC(=O)[C@@H](NC(=O)[C@@H](N)CC(=O)O)Cc1ccc(OS(=O)(=O)O)cc1)CCSC)Cc1c2c([nH]c1)cccc2)C(=O)N[C@@H](CC(=O)O)C(=O)N[C@@H](Cc1ccccc1)C(=O)N)C	-7.53177	0	0.3024	-0.3024	TN	0.0678	YES
-	1082	O([C@@H]1C[C@@H](CC[C@H]1O)C[C@H]([C@H]1OC(=O)[C@H]2N(CCCC2)C(=O)C(=O)[C@@]2(O[C@@H](CC[C@H]2C)C[C@H](OC)/C(=C/C=C/C=C\[C@H](C[C@H](C(=O)[C@H](OC)[C@H](O)/C(=C/[C@H](C(=O)C1)C)/C)C)C)/C)O)C)C	7.72254	1	0.7971	0.2029	TP	0.0778	YES
*	1083	OC(=O)CCCc1ccccc1	-2.36769	1	0.4699	0.5301	FN	0.0085	YES
-	1084	O([C@H]1[C@@H]2CCN(C1)CC2)C(=O)N1[C@H](c2c(CC1)cccc2)c1ccccc1	0.29261	0	0.5562	-0.5562	FP	0.0223	YES
-	1085	Clc1c(cc(NC(=O)Nc2ccc(Oc3cc(ncc3)C(=O)NC)cc2)cc1)C(F)(F)F	8.73019	1	0.8298	0.1702	TP	0.0505	YES
+	1086	O[C@@H]([C@H](O)[C@@H](O)CO)[C@H](O)CO	-3.54235	0	0.4318	-0.4318	TN	0.0068	YES
*	1087	S(=O)(=O)(Nc1ccc([C@@H](O)CNC(C)C)cc1)C	-3.21577	1	0.4424	0.5576	FN	0.0167	YES
-	1088	Fc1c2n(C3CC3)cc(c(=O)c2c(N)c(F)c1N1C[C@@H](N[C@@H](C1)C)C)C(=O)O	5.79369	1	0.7346	0.2654	TP	0.0491	YES
#	1089	O1[C@H]2[C@H](O[C@@H]3O[C@@H](CC(=O)[C@]13O)C)[C@@H](O)[C@H](NC)[C@H](O)[C@@H]2NC	0.52816	1	0.5638	0.4362	TP	0.0205	YES
-	1090	S([C@H]1[C@H]2[C@H]3[C@@]([C@@]4(OC(=O)CC4)CC3)(CC[C@@H]2[C@@]2(C(=CC(=O)CC2)C1)C)C)C(=O)C	-2.05154	1	0.4801	0.5199	FN	0.0378	YES
+	1091	O[C@@]1([C@@]2([C@H]([C@H]3[C@@H]([C@@]4([C@@H](CC3)Cc3[nH]ncc3C4)C)CC2)CC1)C)C	2.85462	1	0.6393	0.3607	TP	0.039	YES
-	1092	O1[C@@H](n2cc(c(=O)[nH]c2=O)C)C=C[C@H]1CO	3.68692	1	0.6662	0.3338	TP	0.0151	YES
*	1093	OC(=O)[C@H]1NC[C@@H](C2CCCCC2)C1	-3.11274	1	0.4457	0.5543	FN	0.0097	YES
-	1094	O([C@@H]1[C@@H](N=C(N)N)[C@H](O)[C@@H](N=C(N)N)[C@H](O)[C@H]1O)[C@@H]1O[C@H]([C@@](O)([C@H]1O[C@@H]1O[C@H]([C@H](O)[C@@H](O)[C@@H]1NC)CO)C=O)C	-0.62447	0	0.5264	-0.5264	FP	0.0288	YES
+	1095	O1[C@@H]([C@@H](O)[C@H](O)[C@@H](NC(=O)N(N=O)C)[C@H]1O)CO	7.45455	1	0.7884	0.2116	TP	0.0189	YES
-	1096	c1(ccccc1)C=C	2.83959	1	0.6388	0.3612	TP	1.0061	No
#	1097	S[C@@H]([C@H](S)C(=O)O)C(=O)O	7.47183	1	0.789	0.211	TP	0.0112	YES
*	1098	O(CC[N+](C)(C)C)C(=O)CCC(=O)OCC[N+](C)(C)C	-7.60355	0	0.3001	-0.3001	TN	0.0168	YES
#	1099	S(=O)(=O)(O[C@@H]1[C@](O[C@@H]2O[C@@H]([C@@H](OS(=O)(=O)O)[C@H](OS(=O)(=O)O)[C@H]2OS(=O)(=O)O)COS(=O)(=O)O)(O[C@H](OS(=O)(=O)O)[C@H]1OS(=O)(=O)O)COS(=O)(=O)O)O	12.5715	1	0.9544	0.0456	TP	0.0514	YES
*	1100	s1c(CCN2CC[C@](N(c3ccccc3)C(=O)CC)(CC2)COC)ccc1	-3.09155	0	0.4464	-0.4464	TN	0.0319	YES
-	1101	Clc1c([C@@H](SCc2ccc(Cl)cc2)Cn2ccnc2)ccc(Cl)c1	-9.03362	0	0.2537	-0.2537	TN	1.0427	No
#	1102	S(=O)(=O)(NC(=O)C)c1ccc(N)cc1	-1.19967	0	0.5078	-0.5078	FP	0.0133	YES
-	1103	S(=O)(=O)(Nc1nc(=O)n(CC)cc1)c1ccc(N)cc1	-4.08865	1	0.4141	0.5859	FN	0.029	YES
+	1104	S(=O)(=O)(Nc1ncccn1)c1ccc(N)cc1	-0.14369	0	0.542	-0.542	FP	0.0228	YES
*	1105	S(=O)(=O)(Nc1sc(nn1)C)c1ccc(N)cc1	-8.10974	1	0.2837	0.7163	FN	0.0287	YES
*	1106	S(=O)(=O)(Nc1ncccc1)c1ccc(N)cc1	0.39339	1	0.5594	0.4406	TP	0.0186	YES
-	1107	S(=O)(=O)(Nc1ncccc1)c1ccc(N/N=C\2/C=C(C(=O)C=C2)C(=O)O)cc1	4.86924	1	0.7046	0.2954	TP	0.0508	YES
+	1108	[S@](=O)(CC[C@H]1C(=O)N(N(C1=O)c1ccccc1)c1ccccc1)c1ccccc1	8.13501	0	0.8105	-0.8105	FP	0.0222	YES
#	1109	S(=O)(=O)(Nc1onc(c1C)C)c1ccc(N)cc1	2.87315	1	0.6399	0.3601	TP	0.0271	YES
#	1110	[S@](=O)(c1ccc(/C=C\2/C(=C(c3c2ccc(F)c3)CC(=O)O)C)cc1)C	5.3819	1	0.7212	0.2788	TP	0.0593	YES
#	1111	S(=O)(=O)(N)c1cc(C(=O)NC[C@H]2N(CCC2)CC)c(OC)cc1	-7.11758	1	0.3158	0.6842	FN	0.0222	YES
-	1112	S(=O)(=O)(NC)Cc1cc2c(CCN(C)C)c[nH]c2cc1	-4.31617	0	0.4067	-0.4067	TN	0.0174	YES
#	1113	Fc1cc2/C(=C\c3[nH]c(c(c3C)C(=O)NCCN(CC)CC)C)/C(=O)Nc2cc1	2.38376	1	0.624	0.376	TP	0.0546	YES
#	1114	s1c(C(=O)c2ccc([C@@H](C)C(=O)O)cc2)ccc1	2.92405	1	0.6415	0.3585	TP	0.0146	YES
*	1115	n1c2c(CCCC2)c(N)c2c1cccc2	-3.09625	1	0.4463	0.5537	FN	0.0145	YES
*	1116	O1[C@H]2[C@@H](OC)C[C@H]([C@]1(O)C(=O)C(=O)N1[C@@H](CCCC1)C(=O)O[C@@H]([C@@H]([C@@H](O)CC(=O)[C@@H](/C=C(/C[C@@H](C[C@@H]2OC)C)\C)CC=C)C)/C(=C/[C@H]1C[C@@H](OC)[C@H](O)CC1)/C)C	2.96886	1	0.643	0.357	TP	0.0673	YES
+	1117	O=C(NC1CCCCC1)Nc1ccc(OC[C@@H](O)CNC(C)(C)C)cc1	-9.22777	1	0.2474	0.7526	FN	0.026	YES
#	1118	O(c1ccc(/C(=C(/CC)\c2ccccc2)/c2ccccc2)cc1)CCN(C)C	4.83939	1	0.7036	0.2964	TP	0.0513	YES
+	1119	S(=O)(=O)(N)c1cc(C[C@H](NCCOc2c(OCC)cccc2)C)ccc1OC	1.55452	0	0.5971	-0.5971	FP	0.0283	YES
*	1120	Oc1cc([C@@H]([C@H](CN(C)C)C)CC)ccc1	-4.4104	1	0.4036	0.5964	FN	0.0078	YES
#	1121	O=C1N(c2nc(nc(c2CC1)C)C)Cc1ccc(cc1)c1c(cccc1)c1n[nH]nn1	7.31102	1	0.7838	0.2162	TP	0.037	YES
+	1122	S1CCC(c2c1ccc(c2)C#Cc1ncc(cc1)C(=O)OCC)(C)C	-1.02768	0	0.5133	-0.5133	FP	2.0286	No
-	1123	P(CCP(CCOCC)CCOCC)(CCOCC)CCOCC	-11.2081	0	0.1832	-0.1832	TN	0.0259	YES
#	1124	OCc1cc2c(N=C/C/2=C\NN/C(=N/CCCCC)/N)cc1	1.41555	1	0.5926	0.4074	TP	0.0594	YES
*	1125	O1[C@H](n2cc(c(=O)[nH]c2=O)C)C[C@@H](O)[C@@H]1CO	2.60601	1	0.6312	0.3688	TP	0.0143	YES
*	1126	O1[C@]2([C@H](N(C1=O)CCCCn1cc(nc1)c1cccnc1)[C@H](C(=O)[C@@H](C[C@@](OC)([C@H](O[C@@H]1O[C@@H](C[C@H](N(C)C)[C@H]1O)C)[C@H](C(=O)[C@H](C(=O)O[C@@H]2CC)C)C)C)C)C)C	11.1085	1	0.9069	0.0931	TP	0.0487	YES
#	1127	OC(=O)c1c(c2ccc(Cn3c4c(nc3CCC)c(cc(c4)c3n(c4c(n3)cccc4)C)C)cc2)cccc1	5.30949	1	0.7189	0.2811	TP	0.0724	YES
+	1128	Clc1cc2c(N(C(=O)[C@@H](O)N=C2c2ccccc2)C)cc1	-5.28201	0	0.3754	-0.3754	TN	0.0204	YES
+	1129	S1[C@H]2N([C@H](C1(C)C)C(=O)O)C(=O)[C@@]2(OC)NC(=O)[C@@H](c1ccsc1)C(=O)O	-13.4058	0	0.1119	-0.1119	TN	0.0296	YES
*	1130	O=c1n2c(nnn1C)c(nc2)C(=O)N	-0.09372	1	0.5436	0.4564	TP	0.0361	YES
+	1131	O([C@H]1C[C@H](CC[C@@H]1OC(=O)C(CO)(CO)C)C[C@H]([C@H]1OC(=O)[C@H]2N(CCCC2)C(=O)C(=O)[C@@]2(O[C@@H](CC[C@H]2C)C[C@@H](OC)/C(=C/C=C/C=C\[C@H](C[C@@H](C(=O)[C@H](OC)[C@H](O)/C(=C/[C@@H](C(=O)C1)C)/C)C)C)/C)O)C)C	2.21233	1	0.6184	0.3816	TP	0.0847	YES
#	1132	Clc1cc2c(n(c(O)c2C(=O)c2sccc2)C(=O)N)cc1	-3.52991	1	0.4322	0.5678	FN	0.025	YES
#	1133	s1c([C@H]2O[C@H]3[C@H](O)[C@@H](O)[C@H](O[C@H]4[C@@H]5[C@@H]([C@@H](c6c4cc4OCOc4c6)c4cc(OC)c(O)c(OC)c4)C(=O)OC5)O[C@@H]3CO2)ccc1	7.64469	1	0.7946	0.2054	TP	0.0783	YES
#	1134	P(=O)(OCOC(=O)OC(C)C)(OCOC(=O)OC(C)C)CO[C@@H](Cn1c2ncnc(N)c2nc1)C	1.81272	1	0.6055	0.3945	TP	0.0486	YES
-	1135	S1(=O)(=O)N(/C(=C(\O)/Nc2ncccc2)/C(=O)c2sccc12)C	3.33202	1	0.6547	0.3453	TP	0.0491	YES
-	1136	O1[C@@H](CCC1)C(=O)N1CCN(CC1)c1nc2c(c(n1)N)cc(OC)c(OC)c2	-0.83731	0	0.5195	-0.5195	FP	0.0372	YES
-	1137	N(Cc1c2c(ccc1)cccc2)(C/C=C/C#CC(C)(C)C)C	-3.9848	1	0.4174	0.5826	FN	0.0299	YES
-	1138	O[C@@H](CNC(C)(C)C)c1cc(O)cc(O)c1	-6.05984	1	0.3501	0.6499	FN	0.0101	YES
+	1139	Clc1c([C@@]2(O[C@H](CO2)COc2ccc(N3CCN(CC3)C(C)C)cc2)Cn2ncnc2)ccc(Cl)c1	1.02234	0	0.5798	-0.5798	FP	0.0585	YES
*	1140	S(CC[C@H](NC(=O)[C@@H](NC(=O)[C@@H](NC(=O)[C@@H](NC(=O)[C@@H](NC(=O)[C@@H](NC(=O)[C@@H](NC(=O)[C@@H](N)CO)C(C)C)CO)CCC(=O)O)[C@H](CC)C)CCC(=O)N)CC(C)C)C(=O)N[C@@H](Cc1nc[nH]c1)C(=O)N[C@H](C(=O)N[C@@H](CC(C)C)C(=O)NCC(=O)N[C@@H](CCCCN)C(=O)N[C@H](C(=O)N[C@@H](CC(C)C)C(=O)N[C@H](C(=O)N[C@H](C(=O)N[C@H](C(=O)N[C@H](C(=O)N[C@H](C(=O)N[C@@H](C(C)C)C(=O)N[C@H](C(=O)N[C@@H](Cc1c2c([nH]c1)cccc2)C(=O)N[C@…	-21.5395	0	-0.1519	0.1519	TN	0.2165	YES
-	1141	S1c2c(CCC1)cccc2OC[C@@H](O)CNC(C)(C)C	1.27429	0	0.588	-0.588	FP	0.0211	YES
+	1142	O1[C@@]2([C@H]([C@H]3[C@@H]([C@@]4(C(=CC(=O)C=C4)CC3)C)CC2)CCC1=O)C	4.68842	0	0.6987	-0.6987	FP	0.0345	YES
#	1143	O[C@@H]1[C@@]2([C@H]([C@H]3[C@@H]([C@@]4(C(=CC(=O)CC4)CC3)C)CC2)CC1)C	0.40015	1	0.5597	0.4403	TP	0.0307	YES
-	1144	O=C1[C@H](CN2[C@@H](C1)c1c(CC2)cc(OC)c(OC)c1)CC(C)C	-2.14976	0	0.477	-0.477	TN	0.0205	YES
*	1145	C(C(Cl)Cl)(Cl)Cl	17.5604	1	1.1162	-0.1162	TP	0.026	YES
*	1146	ClC(=C(Cl)Cl)Cl	11.8042	1	0.9295	0.0705	TP	0.0204	YES
*	1147	O[C@@]12[C@@H](C[C@@H]3[C@](O)(c4c(C(=C3C1=O)O)c(O)ccc4)C)[C@H](N(C)C)C(=O)/C(=C(/O)\N)/C2=O	13.2396	1	0.9761	0.0239	TP	0.0747	YES
*	1148	N1C(=NCC1)[C@H]1CCCc2c1cccc2	-6.95318	0	0.3212	-0.3212	TN	0.0177	YES
#	1149	O=C1NC(=O)CC[C@@H]1N1C(=O)c2c(C1=O)cccc2	9.85104	1	0.8662	0.1338	TP	0.0192	YES
-	1150	O=c1n(c(=O)n(c2nc[nH]c12)C)C	-8.2467	0	0.2792	-0.2792	TN	0.0254	YES
+	1151	s1cc(nc1)c1[nH]c2c(n1)cccc2	7.02475	1	0.7745	0.2255	TP	0.0171	YES
+	1152	s1c(c([n+](Cc2c(nc(nc2)C)N)c1)C)CCO	2.13493	0	0.6159	-0.6159	FP	0.0289	YES
#	1153	S1c2c(N(CCCN3CCN(CC3)C)c3c1cccc3)cc(SCC)cc2	-0.89208	1	0.5177	0.4823	TP	0.046	YES
*	1154	S=c1nc([nH]c2nc[nH]c12)N	4.42493	1	0.6902	0.3098	TP	0.0259	YES
#	1155	S=C1NC(=O)C([C@@H](CCC)C)(CC)C(=O)N1	9.92153	1	0.8684	0.1316	TP	0.023	YES
-	1156	Sc1ccccc1	1.51035	1	0.5957	0.4043	TP	0.0028	YES
#	1157	S1c2c(N(CC[C@H]3N(CCCC3)C)c3c1cccc3)cc(SC)cc2	0.37753	1	0.5589	0.4411	TP	0.0408	YES
+	1158	S=P(N1CC1)(N1CC1)N1CC1	-13.1412	0	0.1205	-0.1205	TN	4.027	No
#	1159	S(=O)(=O)(N(C)C)c1cc2/C(=C\CCN3CCN(CC3)C)/c3c(Sc2cc1)cccc3	5.54112	1	0.7264	0.2736	TP	0.0693	YES
*	1160	Ic1cc(C[C@H](N)C(=O)O)cc(I)c1Oc1cc(I)c(O)c(I)c1	-18.037	0	-0.0383	0.0383	TN	0.088	YES
*	1161	O=C(N1[C@@H](CCC1)C(=O)N)[C@H](NC(=O)[C@H]1NC(=O)CC1)Cc1[nH]cnc1	-5.3965	0	0.3717	-0.3717	TN	0.026	YES
+	1162	s1c(/C(=C\CCN2C[C@@H](CCC2)C(=O)O)/c2sccc2C)c(cc1)C	4.58338	0	0.6953	-0.6953	FP	0.0488	YES
#	1163	s1c([C@@H](C)C(=O)O)ccc1C(=O)c1ccccc1	3.13909	1	0.6485	0.3515	TP	0.0131	YES
-	1164	O[C@@]1([C@@]2([C@H]([C@H]3[C@H](CC2)C2=C(C[C@H]3C)CC(=O)CC2)CC1)C)C#C	3.0207	0	0.6446	-0.6446	FP	0.0276	YES
-	1165	S1[C@H]2N([C@H](C1(C)C)C(=O)O)C(=O)[C@H]2NC(=O)[C@@H](c1ccsc1)C(=O)O	-9.19349	0	0.2485	-0.2485	TN	0.0262	YES
+	1166	Clc1c(CN2CCc3sccc3C2)cccc1	19.8785	1	1.1914	-0.1914	TP	0.0394	YES
#	1167	Clc1c(ccc(OCC(=O)O)c1Cl)C(=O)c1sccc1	2.96185	1	0.6427	0.3573	TP	0.0211	YES
-	1168	O[C@@]12[C@@H](C[C@H]3C(=C(O)c4c(C3)c(N(C)C)cc(NC(=O)CNC(C)(C)C)c4O)C1=O)[C@H](N(C)C)C(=O)/C(=C(/O)\N)/C2=O	5.71945	1	0.7322	0.2678	TP	0.0794	YES
+	1169	Clc1ccc(SC(P(=O)(O)O)P(=O)(O)O)cc1	-11.7608	0	0.1653	-0.1653	TN	1.024	No
-	1170	s1nc(N2CCOCC2)c(OC[C@@H](O)CNC(C)(C)C)n1	-6.80178	0	0.3261	-0.3261	TN	0.0277	YES
#	1171	Clc1c([C@@H](OCc2ccsc2Cl)Cn2ccnc2)ccc(Cl)c1	-12.508	0	0.141	-0.141	TN	0.0486	YES
-	1172	S[C@@H](C(=O)NCC(=O)O)C	2.15748	1	0.6166	0.3834	TP	0.0073	YES
-	1173	s1c([C@@](O)(C(=O)O[C@H]2C[C@@H]3[N+]([C@@H]([C@@H]4O[C@H]34)C2)(C)C)c2sccc2)ccc1	-8.80657	0	0.2611	-0.2611	TN	0.0329	YES
-	1174	O=C([C@@H]1[C@@]2([C@H]([C@H]3C(=CC2)[C@@]2(C(=CC(=O)C=C2)CC3)C)C[C@H]1C)C)CN1CCN(CC1)c1nc(N2CCCC2)nc(N2CCCC2)c1	-4.1829	1	0.411	0.589	FN	0.0596	YES
*	1175	S(=O)(=O)(N[C@@H](Cc1ccc(OCCCCC2CCNCC2)cc1)C(=O)O)CCCC	-5.95259	0	0.3536	-0.3536	TN	0.0255	YES
-	1176	Clc1c(NC2=NCCN2)c2nsnc2cc1	3.80455	1	0.6701	0.3299	TP	1.0176	No
-	1177	O([C@@H]1[C@@H](O)[C@H](O[C@H]2O[C@@H]([C@@H](O)C[C@H]2N)CN)[C@@H](N)C[C@H]1N)[C@H]1O[C@@H]([C@@H](O)[C@H](N)[C@H]1O)CO	-4.87703	1	0.3885	0.6115	FN	0.0188	YES
*	1178	S(=O)(=O)(NC(=O)NN1CCCCCC1)c1ccc(cc1)C	6.23817	1	0.749	0.251	TP	0.0223	YES
+	1179	N1C(=NCC1)Cc1ccccc1	-8.68195	1	0.2651	0.7349	FN	0.0135	YES
#	1180	S(=O)(=O)(NC(=O)NCCCC)c1ccc(cc1)C	0.63452	1	0.5673	0.4327	TP	0.0154	YES
#	1181	O=C(c1cc(N(=O)=O)c(O)c(O)c1)c1ccc(cc1)C	2.29241	1	0.621	0.379	TP	0.017	YES
+	1182	O=C(c1n(c(cc1)CC(=O)O)C)c1ccc(cc1)C	4.19596	1	0.6828	0.3172	TP	0.0182	YES
*	1183	S=C(N(CC(=O)O)C)c1c2c(c(c(OC)cc2)C(F)(F)F)ccc1	10.9862	1	0.903	0.097	TP	0.0425	YES
-	1184	Oc1c([C@@H](CCN(C(C)C)C(C)C)c2ccccc2)cc(cc1)C	-1.27296	1	0.5054	0.4946	TP	0.0151	YES
-	1185	S(=O)(=O)(OC[C@]12OC[C@H]3OC(O[C@H]3[C@@H]2OC(O1)(C)C)(C)C)N	-1.77943	1	0.489	0.511	FN	1.0271	No
*	1186	O1Cc2c([C@@](O)(CC)C1=O)cc1n(Cc3c1nc1c(c3)c(CN(C)C)c(O)cc1)c2=O	3.94456	1	0.6746	0.3254	TP	0.0569	YES
+	1187	ClCC/C(=C(/c1ccc(OCCN(C)C)cc1)\c1ccccc1)/c1ccccc1	0.89915	1	0.5758	0.4242	TP	0.0634	YES
-	1188	S(=O)(=O)(NC(=O)NC(C)C)c1c(Nc2cc(ccc2)C)ccnc1	2.9142	0	0.6412	-0.6412	FP	0.0263	YES
-	1189	O[C@]1([C@H](CCCC1)CN(C)C)c1cc(OC)ccc1	-5.53475	1	0.3672	0.6328	FN	0.012	YES
*	1190	O=C(N1[C@@H]2[C@@H](C[C@H]1C(=O)O)CCCC2)[C@@H](N[C@@H](CCc1ccccc1)C(=O)OCC)C	-0.62772	0	0.5263	-0.5263	FP	0.0238	YES
*	1191	OC(=O)[C@H]1CC[C@@H](CC1)CN	3.29434	0	0.6535	-0.6535	FP	0.0081	YES
+	1192	O(c1cc(ccc1OC)/C=C/C(=O)Nc1c(cccc1)C(=O)O)C	4.41007	1	0.6897	0.3103	TP	0.0293	YES
+	1193	N[C@H]1[C@@H](C1)c1ccccc1	0.11251	1	0.5503	0.4497	TP	0.005	YES
+	1194	FC(F)(F)c1cc(OC[C@H](O)/C=C/[C@@H]2[C@H]([C@@H](O)C[C@H]2O)C/C=C\CCCC(=O)OC(C)C)ccc1	-7.98529	0	0.2877	-0.2877	TN	0.0491	YES
+	1195	Clc1cc(N2CCN(CC2)CCCn2nc3n(c2=O)cccc3)ccc1	3.74609	1	0.6682	0.3318	TP	0.0375	YES
-	1196	O[C@@H]1[C@H]([C@H]2[C@@H](C1)Cc1c(C2)cccc1OCC(=O)O)CC[C@H](O)CCCCC	-5.06672	0	0.3824	-0.3824	TN	0.0219	YES
*	1197	OC(=O)/C=C(/C=C/C=C(/C=C/C1=C(CCCC1(C)C)C)\C)\C	6.21649	1	0.7483	0.2517	TP	0.0591	YES
+	1198	Clc1cc2c(n3c(nnc3C)CN=C2c2c(Cl)cccc2)cc1	0.3325	1	0.5575	0.4425	TP	0.0479	YES
-	1199	ClC(Cl)[C@H]1NS(=O)(=O)c2c(N1)cc(Cl)c(S(=O)(=O)N)c2	-2.82517	0	0.4551	-0.4551	TN	0.0434	YES
#	1200	ClC(=CCl)Cl	4.63211	1	0.6969	0.3031	TP	0.0099	YES
#	1201	O[C@@](C1CCCCC1)(CC[N+](CC)(CC)CC)c1ccccc1	-16.8562	0	0	0	TN	0.0206	YES
#	1202	N(CCNCCN)CCN	-4.45072	0	0.4023	-0.4023	TN	0.0057	YES
*	1203	S1c2c(N(CCCN3CCN(CC3)C)c3c1cccc3)cc(cc2)C(F)(F)F	0.91455	1	0.5763	0.4237	TP	0.0529	YES
*	1204	S1c2c(N(CCCN(C)C)c3c1cccc3)cc(cc2)C(F)(F)F	2.32763	1	0.6222	0.3778	TP	0.0408	YES
+	1205	FC(F)(F)c1cn([C@@H]2O[C@@H]([C@@H](O)C2)CO)c(=O)[nH]c1=O	1.07878	0	0.5817	-0.5817	FP	0.033	YES
+	1206	O[C@@](C1CCCCC1)(CCN1CCCCC1)c1ccccc1	-13.7061	0	0.1022	-0.1022	TN	0.0208	YES
#	1207	O1[C@@]23[C@@]([C@@H]4[C@H]([C@H]5[C@](CC4)([C@@H](O)CC5)C)CC3)(CC(=C(O)[C@@H]12)C#N)C	-15.9835	0	0.0283	-0.0283	TN	0.0524	YES
#	1208	S1c2c(N(C[C@@H](CN(C)C)C)c3c1cccc3)cccc2	2.96467	1	0.6428	0.3572	TP	0.0257	YES
*	1209	O1C(C(=O)N(C1=O)C)(C)C	-3.70835	1	0.4264	0.5736	FN	0.0119	YES
*	1210	[S@@+]12[C@@H]([C@@H]3N(C(=O)N([C@@H]3C1)Cc1ccccc1)Cc1ccccc1)CCC2	-11.9223	0	0.16	-0.16	TN	0.0251	YES
-	1211	O(CCN(C)C)c1ccc(CNC(=O)c2cc(OC)c(OC)c(OC)c2)cc1	-9.87024	1	0.2266	0.7734	FN	0.022	YES
#	1212	O(c1cc(Cc2c(nc(nc2)N)N)cc(OC)c1OC)C	4.35949	1	0.6881	0.3119	TP	0.0281	YES
+	1213	O(c1cc(NCc2c(c3c(nc(nc3N)N)cc2)C)cc(OC)c1OC)C	5.83176	1	0.7358	0.2642	TP	2.0401	No
+	1214	N1(C[C@@H](CN(C)C)C)c2c(CCc3c1cccc3)cccc2	3.92517	1	0.674	0.326	TP	0.028	YES
+	1215	o1c2c(cc3c(oc(=O)cc3C)c2C)cc1C	-6.90899	0	0.3226	-0.3226	TN	0.0423	YES
-	1216	N(CCN(C)C)(Cc1ccccc1)c1ncccc1	-3.85538	0	0.4216	-0.4216	TN	0.0153	YES
+	1217	N1(CCCC1)C/C=C(\c1ccc(cc1)C)/c1ncccc1	-5.93749	0	0.3541	-0.3541	TN	0.0466	YES
#	1218	O=C(N1[C@@H](CCC1)C(=O)NCC(=O)N)[C@H](NC(=O)[C@H](NC(=O)[C@H](NC(=O)[C@H](NC(=O)[C@H](NC(=O)[C@@H](NC(=O)[C@@H](NC(=O)[C@H]1NC(=O)CC1)Cc1[nH]cnc1)Cc1c2c([nH]c1)cccc2)CO)Cc1ccc(O)cc1)Cc1c2c([nH]c1)cccc2)CC(C)C)CCCN=C(N)N	-13.105	0	0.1217	-0.1217	TN	0.0804	YES
+	1219	S1[C@@H](Cc2ccc(OC[C@]3(Oc4c(CC3)c(c(O)c(c4C)C)C)C)cc2)C(=O)NC1=O	4.70388	1	0.6992	0.3008	TP	1.0524	No
*	1220	O1[C@]2(C[C@@H]([C@H](O[C@@H]3O[C@@H](C[C@H](N(C)C)[C@H]3OC(=O)C)C)[C@H]([C@H](O[C@@H]3O[C@H]([C@H](OC(=O)C)[C@@H](OC)C3)C)[C@H](C(=O)O[C@@H]([C@@H]([C@@H](OC(=O)C)[C@H](C2=O)C)C)C)C)C)C)C1	-2.86434	1	0.4538	0.5462	FN	0.046	YES
+	1221	OCC(N)(CO)CO	-4.21704	1	0.4099	0.5901	FN	0.0093	YES
*	1222	O=C(N(Cc1ccncc1)CC)[C@@H](c1ccccc1)CO	-6.24551	0	0.3441	-0.3441	TN	0.019	YES
#	1223	O([C@H]1C[C@@H]2N([C@@H](CC2)C1)C)C(=O)c1c2c([nH]c1)cccc2	-1.12805	1	0.5101	0.4899	TP	0.017	YES
#	1224	O([C@H]1C[C@@H]2[N+]3([C@@H](CC2)C1)CCCC3)C(=O)[C@](O)(c1ccccc1)c1ccccc1	-6.59979	0	0.3326	-0.3326	TN	0.0256	YES
*	1225	Fc1c(N2C[C@H]3[C@H]([C@H]3N)C2)nc2n(cc(c(=O)c2c1)C(=O)O)c1c(F)cc(F)cc1	13.3451	1	0.9795	0.0205	TP	0.0511	YES
#	1226	S(=O)(=O)(O)C1=Cc2c(c(N)cc(S(=O)(=O)O)c2)C(=O)/C/1=N/Nc1c(cc(c2cc(c(N/N=C/3\C(=Cc4c(c(N)cc(S(=O)(=O)O)c4)C3=O)S(=O)(=O)O)cc2)C)cc1)C	-16.4202	0	0.0142	-0.0142	TN	0.1134	YES
#	1227	O1c2c3[C@H]([N+](CCc3cc(OC)c2O)(C)C)Cc2cc(Oc3cc4[C@@H](N(CCc4cc3OC)C)Cc3ccc1cc3)c(O)cc2	-7.00654	0	0.3194	-0.3194	TN	0.0769	YES
*	1228	Ic1c(C[C@@H](CC)C(=O)O)c(I)cc(I)c1NC(=O)CCC	-10.8201	0	0.1958	-0.1958	TN	0.0675	YES
#	1229	O[C@H]1[C@@H]([C@H]([C@@H](O)C1)C/C=C/CCCC(=O)O)CCC(=O)CCCCCCC	-4.05516	0	0.4152	-0.4152	TN	0.024	YES
+	1230	O=C(N)N	1.53545	0	0.5965	-0.5965	FP	0.0032	YES
+	1231	S1SC[C@H](N)C(=O)N[C@@H](C(=O)N[C@@H]([C@@H](CC)C)C(=O)N[C@@H](C(=O)N[C@@H](C(=O)N[C@@H](C(=O)N2[C@@H](CCC2)C(=O)N[C@@H](CC(C)C)C(=O)NCC(=O)N)C1)CC(=O)N)[C@H](O)C)Cc1ccc(O)cc1	-6.00895	0	0.3518	-0.3518	TN	0.0542	YES
*	1232	O[C@@H]1[C@H]2[C@H]3[C@@]([C@H](CC3)[C@@H](CCC(=O)O)C)(CC[C@@H]2[C@@]2([C@H](C1)C[C@H](O)CC2)C)C	-6.84485	0	0.3247	-0.3247	TN	0.0218	YES
*	1233	O1C2=CC(=O)[C@H](C(=O)[C@]2(c2c1c(c(O)c(c2O)C)C(=O)C)C)C(=O)C	-1.04812	1	0.5127	0.4873	TP	0.0267	YES
*	1234	O(C(=O)[C@@H](N)C(C)C)CCOCn1c2[nH]c(nc(=O)c2nc1)N	-0.34162	1	0.5356	0.4644	TP	0.0287	YES
+	1235	O([C@@H](COC(=O)[C@@H](N)C(C)C)CO)Cn1c2[nH]c(nc(=O)c2nc1)N	-4.59873	0	0.3975	-0.3975	TN	0.0299	YES
*	1236	OC(=O)C(CCC)CCC	-1.86846	1	0.4861	0.5139	FN	0.0054	YES
#	1237	FC(F)(F)C(=O)N[C@H]1C[C@@H](O[C@H]2C[C@@](O)(Cc3c2c(O)c2c(c3O)C(=O)c3c(C2=O)c(OC)ccc3)C(=O)COC(=O)CCCC)O[C@@H]([C@H]1O)C	-0.69772	0	0.524	-0.524	FP	0.068	YES
#	1238	OC(=O)[C@@H](N(Cc1ccc(cc1)c1c(cccc1)c1n[nH]nn1)C(=O)CCCC)C(C)C	5.40483	1	0.722	0.278	TP	0.0283	YES
*	1239	Clc1c2Oc3c(O[C@@H]4O[C@@H]([C@@H](O)[C@H](O)[C@H]4O[C@@H]4O[C@H]([C@@H](O)[C@@](N)(C4)C)C)CO)c4Oc5c(Cl)cc([C@@H](O)[C@@H]6NC(=O)[C@H](NC(=O)[C@@H](NC(=O)[C@@H](NC(=O)[C@@H](NC(=O)[C@H](NC)CC(C)C)[C@H](O)c(c1)cc2)CC(=O)N)c(c3)c4)c1cc(c2c([C@H](NC6=O)C(=O)O)cc(O)cc2O)c(O)cc1)cc5	5.49331	0	0.7248	-0.7248	FP	6.1166	No
*	1240	S(=O)(=O)(N1CCN(CC1)CC)c1cc(c(OCC)cc1)c1[nH]n2c(nc(c2c(=O)n1)C)CCC	0.82922	1	0.5736	0.4264	TP	0.0426	YES
-	1241	N1C[C@H]2C[C@H](c3c2cc2nccnc2c3)C1	-4.91301	0	0.3873	-0.3873	TN	0.0231	YES
+	1242	O([C@@H]1[C@@]2([C@H]([C@H]3[C@@H]([C@@]4([C@@H](CC3)C[C@H](OC(=O)C)[C@@H](N3CCCCC3)C4)C)CC2)C[C@@H]1[N+]1(CCCCC1)C)C)C(=O)C	-9.2177	0	0.2477	-0.2477	TN	0.0481	YES
-	1243	OC1([C@@H](CN(C)C)c2ccc(OC)cc2)CCCCC1	-1.4443	1	0.4998	0.5002	FN	0.0149	YES
#	1244	O(c1cc([C@@](C(C)C)(CCCN(CCc2cc(OC)c(OC)cc2)C)C#N)ccc1OC)C	-6.70108	1	0.3294	0.6706	FN	0.0317	YES
#	1245	O(C(=O)[C@H]1[C@@]2(C(=CC=C1C(=O)OC)C1=N/C/2=C\c2[nH]c(c(c2C)CCC(=O)OC)/C=C/2\N=C(/C=c/3\[nH]/c(=C\1)/c(c3C=C)C)C(=C2CCC(=O)O)C)C)C	4.92188	1	0.7063	0.2937	TP	0.1439	YES
-	1246	O=C(N1CCN(CC1)c1cc2CCC(=O)Nc2cc1)c1cc(OC)c(OC)cc1	-2.59828	1	0.4624	0.5376	FN	0.0279	YES
-	1247	O1[C@@H](n2c3ncnc(N)c3nc2)[C@@H](O)[C@H](O)[C@H]1CO	1.58164	1	0.598	0.402	TP	0.0285	YES
+	1248	OC(=O)CC[C@H](N)C=C	-2.44838	1	0.4673	0.5327	FN	1.0055	No
*	1249	O([C@@H]1[C@]2([C@@H]3N(CC[C@@]43[C@@H](N(c3c4cc(c(OC)c3)[C@]3(C[C@@H]4C[C@](O)(CN(C4)CCc4c3[nH]c3c4cccc3)CC)C(=O)OC)C)[C@@]1(O)C(=O)OC)CC=C2)CC)C(=O)C	-4.53303	1	0.3997	0.6003	FN	0.0977	YES
-	1250	O([C@@H]1[C@]2([C@@H]3N(CC[C@@]43[C@@H](N(c3c4cc(c(OC)c3)[C@]3(C[C@H]4C[C@](O)(CN(C4)CCc4c3[nH]c3c4cccc3)CC)C(=O)OC)C=O)[C@@]1(O)C(=O)OC)CC=C2)CC)C(=O)C	-1.72488	1	0.4907	0.5093	FN	0.0992	YES
+	1251	O([C@@H]1[C@]2([C@@H]3N(CC[C@@]43[C@@H](N(c3c4cc(c(OC)c3)[C@]3(C[C@H]4CN(Cc5c3[nH]c3c5cccc3)CC(=C4)CC)C(=O)OC)C)[C@@]1(O)C(=O)OC)CC=C2)CC)C(=O)C	18.5217	1	1.1474	-0.1474	TP	10.0922	No
*	1252	ClC(=C)Cl	3.58961	1	0.6631	0.3369	TP	0.0066	YES
+	1253	OC/C=C(/C=C/C=C(/C=C/C1=C(CCCC1(C)C)C)\C)\C	16.2105	1	1.0724	-0.0724	TP	0.0564	YES
#	1254	O[C@@H]1C/C(=C/C=C\2/[C@H]3[C@@]([C@H](CC3)[C@@H](CCCC(C)C)C)(CCC2)C)/C(=C)CC1	-10.904	0	0.193	-0.193	TN	0.0503	YES
-	1255	O[C@@]1(C[C@H](NC(CO)CO)[C@H](O)[C@@H](O)[C@@H]1O)CO	-3.54671	1	0.4317	0.5683	FN	0.013	YES
*	1256	Fc1c([C@](O)([C@@H](C)c2ncncc2F)Cn2ncnc2)ccc(F)c1	8.31742	1	0.8164	0.1836	TP	0.0408	YES
#	1257	O=C(Nc1ccccc1)CCCCCCC(=O)NO	-6.86102	0	0.3242	-0.3242	TN	0.0145	YES
-	1258	o1c(O)c([C@@H](CC(=O)C)c2ccccc2)c(=O)c2c1cccc2	-4.62568	1	0.3967	0.6033	FN	0.024	YES
-	1259	s1nc(C2=CCCN(C2)C)c(OCCCCCC)n1	-1.50539	1	0.4979	0.5021	FN	0.0262	YES
+	1260	O=C(N1[C@@H](CC1)C(=O)NCc1ccc(cc1)/C(=N/O)/N)[C@H](NCC(=O)OCC)C1CCCCC1	4.72102	1	0.6998	0.3002	TP	1.0564	No
+	1261	O1[C@H](O)[C@H](O)[C@@H](O)[C@H](O)C1	-1.82823	0	0.4874	-0.4874	TN	0.0047	YES
+	1262	S(=O)(=O)(NC(=O)c1cc(OC)c(Cc2c3c(n(c2)C)ccc(NC(=O)OC2CCCC2)c3)cc1)c1c(cccc1)C	3.90279	1	0.6732	0.3268	TP	0.0537	YES
+	1263	O1[C@@H](n2ccc(nc2=O)N)CC[C@H]1CO	5.26405	1	0.7174	0.2826	TP	0.0151	YES
*	1264	O=C(N(c1cc(c2n3ncc(c3ncc2)C#N)ccc1)CC)C	-3.36165	0	0.4377	-0.4377	TN	0.0273	YES
+	1265	O1[C@H]([C@H](NC(=O)C)[C@@H](N=C(N)N)C=C1C(=O)O)[C@H](O)[C@H](O)CO	1.63818	0	0.5998	-0.5998	FP	0.023	YES
*	1266	S(CC[C@@H]1NC(=O)[C@@H](NC(=O)[C@@H](NC(=O)[C@H](NC(=O)[C@@H]2NC(=O)[C@@H](NC(=O)[C@H](NC(=O)CNC(=O)[C@@H](NC(=O)CNC(=O)[C@@H](NC(=O)[C@H](N)CSSC[C@@H]3NC(=O)[C@@H](NC(=O)[C@@H](NC(=O)[C@@H](NC1=O)Cc1ccc(O)cc1)CC(=O)O)CSSC[C@H](NC(=O)[C@@H](NC(=O)CNC(=O)[C@H](NC(=O)[C@@H](NC(=O)[C@@H](NC(=O)[C@H](NC(=O)CNC(=O)[C@@H](NC3=O)[C@H](O)C)CO)CSSC2)CCCNC(=N)N)CO)CCCCN)C(=O)N)CCCCN)CCCCN)C)CCCCN)CO)CCCNC(…	-13.4071	1	0.1119	0.8881	FN	0.1409	YES
#	1267	O1[C@@H](n2cc(c(=O)[nH]c2=O)C)C[C@H](N=N#N)[C@H]1CO	12.2813	1	0.945	0.055	TP	0.0237	YES
#	1268	s1c([C@H](N(O)C(=O)N)C)cc2c1cccc2	-2.1353	1	0.4774	0.5226	FN	0.0127	YES
-	1269	Clc1c(CCN2CCN(CC2)c2nsc3c2cccc3)cc2c(NC(=O)C2)c1	4.36866	1	0.6884	0.3116	TP	0.0334	YES
*	1270	S([C@H]1C[C@H](N(C1)C(=O)[C@@H](CSC(=O)c1ccccc1)C)C(=O)O)c1ccccc1	0.27153	1	0.5555	0.4445	TP	0.0238	YES
-	1271	O1C[C@@H](NC1=O)Cc1cc2c(CCN(C)C)c[nH]c2cc1	-6.93849	0	0.3217	-0.3217	TN	0.0176	YES
#	1272	O=C(N(C)C)Cc1n2c(nc1c1ccc(cc1)C)ccc(c2)C	-3.6296	1	0.429	0.571	FN	0.0252	YES
#	1273	S(=O)(=O)(N)Cc1noc2c1cccc2	8.33117	1	0.8169	0.1831	TP	0.0171	YES
+	1274	Clc1ccc(N2[C@H](OC(=O)N3CCN(CC3)C)c3nccnc3C2=O)nc1	-8.47531	0	0.2718	-0.2718	TN	0.0489	YES
